# Supplementary material for: Transcriptomic analysis of human brains with Alzheimer’s disease reveals the altered expression of synaptic genes linked to cognitive deficits
Source: Brain Commun. 2021 Jun 3;3(3):fcab123. doi: 10.1093/braincomms/fcab123 (PMC8374979; doi:10.1093/braincomms/fcab123)
Supplement: fcab123_Supplementary_Data [file fcab123_supplementary_data.zip]

Archive with 9 entries (9 files):
- Revision 2-Decision Letter.pdf
- Supplementary figures.pdf
- Supplementary tables.xlsx
- Original Submission - Authors Response.pdf
- Original Submission.pdf
- Original Submission-Decision Letter.pdf
- Revision 1 – Decision Letter.pdf
- Revision 1.pdf
- Revision 1-Authors Response.pdf
