# Supplementary material for: Transcriptomic analysis of human brains with Alzheimer’s disease reveals the altered expression of synaptic genes linked to cognitive deficits
Source: Brain Commun. 2021 Jun 3;3(3):fcab123. doi: 10.1093/braincomms/fcab123 (PMC8374979; doi:10.1093/braincomms/fcab123)
Supplement: fcab123_Supplementary_Data [file fcab123_supplementary_data.zip › Supplementary tables.xlsx]

## Sheet: Sup. Table Summary
Sup. Tables	Description
Sup. Table 1	Differential Expressed Genes (DEGs) in AD. List of DEGs between AD (129) and Control (101) samples, computed using the Limma analysis package. Significance in this study was defined as genes with an adjusted p value (adj. p val) < 0.05 and fold chnage (FC) with an absolute value of > 10%.
Sup. Table 2	GO Biological Processes of Significantly Downregulated DEGs (1241) in AD. Statistical measurement is described at https://metascape.org/gp/index.html#/main/step1: For each given gene list, pathway and process enrichment analysis has been carried out with GO Biological Processes. Terms with a p-value < 0.01, a minimum count of 3, and an enrichment factor (the ratio between the observed counts and …
Sup. Table 3	Downregulated Synaptic Genes in AD. List of 239 synaptic genes from AD downregulated DEGs mapped to SynGOannotated terms. For more information on SynGO analysis, visit https://www.syngoportal.org/index.html.
Sup. Table 4	Module Analysis Representing Functional Classification of Gene Networks. The list of genes in each module were identified using the webCEMiTool, where genes in the same module are co-expressed regardless of direction. For a detailed CEMiTool modular analysis, visit https://cemitool.sysbio.tools/tutorial.
Sup. Table 5	GO Molecular Function Analysis of Signifcant Module 1 Genes. Pathways labeled in blue are associated with downregulated DEGs, and pathways labeled in red are associated with upregulated DEGs. The p-value used in data representation is computed from the Fisher exact test, which is a proportion test that assumes a binomial distribution and independence for probability of any gene belonging to any s…
Sup. Table 6	GO Molecular Function Analysis of Significant Module 2-11 Genes. Top 10 GO molecular function pathways from modules 2-11. The p-value used in data representation is computed from the Fisher exact test, which is a proportion test that assumes a binomial distribution and independence for probability of any gene belonging to any set. For more information on these statistical methods, refer to https:…
Sup. Table 7	GO Biological Processes of Overlapped DEGs between Bulk, Excitatory (Ex.) Neurons, and Inhibitory (In.) Neurons. Pathways labeled in blue are associated with downregulated DEGs, and pathways labeled in red are associated with upregulated DEGs. Statistical measurement is described at https://metascape.org/gp/index.html#/main/step1: For each given gene list, pathway and process enrichment analysis …
Sup. Table 8	AD and Control Patient Demographic Information. Patient demographic information for human samples used for validation experiments; associated with Figure 6.

## Sheet: Sup. Table 1
Sup. Table 1. Differential Expressed Genes (DEGs) in AD (2174 DEGs; 1241 down; 933 up)
Gene symbol	Chr	AveExpr	P.Value	adj.P.Val	logFC	FC
CRH	8	-0.34413	6.1016e-55	2.3967e-50	-0.94081	-1.91961
SST	3	-0.21293	6.3036e-45	1.3756e-41	-0.63316	-1.55096
SYT1	12	-0.27725	4.0332e-27	1.0589e-25	-0.62187	-1.53887
TAC1	7	-0.20261	1.765e-39	9.8839e-37	-0.61029	-1.52657
CBLN4	20	-0.21252	4.2968e-39	2.1638e-36	-0.6075	-1.52362
VIP	6	-0.17211	7.5673e-47	2.7022e-43	-0.60213	-1.51796
VGF	7	-0.14889	1.0578e-46	3.4627e-43	-0.57383	-1.48847
SLN	11	-0.18493	2.278e-34	2.7875e-32	-0.56304	-1.47738
FREM3	4	-0.15616	4.8467e-43	6.346e-40	-0.55126	-1.46536
ADCYAP1	18	-0.16492	2.3904e-38	9.2965e-36	-0.5481	-1.46216
MCHR2	6	-0.16225	2.5013e-29	9.8251e-28	-0.54558	-1.45961
NEUROD6	7	-0.11039	4.0465e-46	9.9343e-43	-0.5216	-1.43555
RGS4	1	-0.18642	2.2967e-38	9.1276e-36	-0.51945	-1.43341
DUSP4	8	-0.13833	1.1812e-48	1.1599e-44	-0.51023	-1.42428
BDNF	11	-0.11582	1.2022e-46	3.6326e-43	-0.50227	-1.41644
SYN2	3	-0.20407	3.8219e-26	8.5248e-25	-0.50217	-1.41634
FRMPD2	10	-0.13204	5.373e-44	8.7938e-41	-0.49707	-1.41134
PCSK1	5	-0.14821	9.1246e-33	7.7244e-31	-0.49127	-1.40568
SLC32A1	20	-0.11206	1.7667e-35	2.8613e-33	-0.48424	-1.39885
SLC4A10	2	-0.16183	1.2705e-22	1.7056e-21	-0.48058	-1.3953
GAD1	2	-0.14914	4.0664e-30	1.8402e-28	-0.47705	-1.39189
CRYM	16	-0.13057	6.2351e-35	8.5634e-33	-0.46867	-1.38383
KCNIP4	4	-0.1767	1.7993e-28	6.0152e-27	-0.46572	-1.38101
CHGB	20	-0.13367	1.0376e-29	4.4014e-28	-0.46063	-1.37614
PAK1	11	-0.16372	5.7697e-34	6.5501e-32	-0.45807	-1.3737
NMU	4	-0.11776	5.0932e-45	1.1768e-41	-0.45777	-1.37342
NMS	2	-0.1416	3.881e-38	1.3859e-35	-0.45198	-1.36792
SCN3B	11	-0.14218	1.4029e-35	2.3892e-33	-0.44823	-1.36437
CAMK4	5	-0.13164	1.7097e-35	2.7988e-33	-0.44634	-1.36258
EGR1	5	-0.069194	1.2557e-38	5.3614e-36	-0.44473	-1.36106
CALB1	8	-0.15449	3.107e-26	7.0831e-25	-0.44442	-1.36077
NEGR1	1	-0.14974	4.8524e-27	1.2581e-25	-0.43965	-1.35628
NEFL	8	-0.18273	9.162e-23	1.2535e-21	-0.43657	-1.35338
GABRG2	5	-0.16857	1.9279e-22	2.531e-21	-0.43556	-1.35244
KRT5	12	-0.094435	3.2943e-38	1.2208e-35	-0.43068	-1.34787
EGR2	10	-0.090758	1.7457e-34	2.1768e-32	-0.42962	-1.34688
FGF12	3	-0.13121	5.6406e-28	1.7344e-26	-0.41287	-1.33133
OLFM3	1	-0.095592	2.7707e-31	1.6317e-29	-0.39758	-1.3173
HAPLN1	5	-0.11918	7.3013e-38	2.4724e-35	-0.39634	-1.31616
GNG3	11	-0.08993	1.2636e-33	1.3379e-31	-0.39424	-1.31425
CA10	17	-0.10876	7.2662e-37	1.8179e-34	-0.3928	-1.31294
SCG2	2	-0.084079	2.5269e-35	3.8924e-33	-0.39155	-1.3118
SV2B	15	-0.14947	1.4415e-25	2.9068e-24	-0.39082	-1.31114
GRIK2	6	-0.14742	9.9425e-26	2.0566e-24	-0.39075	-1.31107
PCDH8	13	-0.088858	5.4932e-25	1.0121e-23	-0.39014	-1.31052
HSPB3	5	-0.11277	1.8938e-36	4.2027e-34	-0.38907	-1.30955
DIRAS2	9	-0.15857	2.141e-27	5.8935e-26	-0.387	-1.30767
FBLN7	2	-0.10519	2.0736e-39	1.1312e-36	-0.38614	-1.30689
C1QL3	10	-0.16084	6.1642e-22	7.5713e-21	-0.38584	-1.30662
NELL1	11	-0.15502	9.9497e-24	1.5411e-22	-0.38396	-1.30492
HSD17B12	11	-0.054818	9.4031e-31	4.8856e-29	-0.38126	-1.30248
FBXW7	4	-0.14845	1.1782e-26	2.8638e-25	-0.38067	-1.30195
GRP	18	-0.074199	3.9613e-40	2.5933e-37	-0.38047	-1.30177
SPON2	4	-0.099195	4.36e-36	8.563e-34	-0.37734	-1.29894
VWC2	7	-0.063384	1.071e-40	8.4141e-38	-0.37523	-1.29705
RAB3B	1	-0.099156	1.2985e-33	1.3674e-31	-0.3742	-1.29612
HMGCS1	5	-0.14402	2.3908e-26	5.5404e-25	-0.37381	-1.29577
GPR158	10	-0.14043	1.3166e-25	2.6685e-24	-0.3729	-1.29495
HSPA12A	10	-0.14804	4.2528e-19	3.7632e-18	-0.37204	-1.29418
NRXN3	14	-0.10977	1.0819e-31	6.9668e-30	-0.37058	-1.29287
IGF1	12	-0.040122	8.4312e-38	2.783e-35	-0.36946	-1.29187
CAP2	6	-0.10783	1.2143e-32	9.9784e-31	-0.36884	-1.29131
CREG2	2	-0.10689	2.8302e-27	7.6143e-26	-0.36393	-1.28693
STYK1	12	-0.1139	4.0869e-25	7.6736e-24	-0.36307	-1.28616
GABRB3	15	-0.107	1.067e-26	2.6179e-25	-0.36266	-1.28579
UCHL1	4	-0.032292	3.5225e-24	5.7893e-23	-0.36176	-1.28499
GAD2	10	-0.089546	1.7681e-29	7.1597e-28	-0.36172	-1.28496
CRHBP	5	-0.098058	2.13e-35	3.3467e-33	-0.36111	-1.28441
LMO3	12	-0.15991	2.7375e-19	2.4708e-18	-0.36091	-1.28424
CDC42	1	-0.12899	1.8626e-27	5.2036e-26	-0.36071	-1.28406
B3GALT2	1	-0.11435	2.3982e-26	5.5479e-25	-0.36027	-1.28367
KCNC2	12	-0.11172	9.6211e-26	1.9943e-24	-0.35761	-1.2813
KHDRBS2	6	-0.062904	6.689e-31	3.6091e-29	-0.3554	-1.27934
NCALD	8	-0.067212	2.3937e-36	5.19e-34	-0.35426	-1.27833
ENSA	1	-0.07738	2.254e-21	2.5753e-20	-0.35152	-1.2759
ATP6V1A	3	-0.15142	1.4808e-21	1.7368e-20	-0.34982	-1.2744
SLC10A4	4	-0.082177	2.4033e-37	6.8913e-35	-0.34913	-1.27379
CHML	1	-0.078462	3.3849e-37	9.1067e-35	-0.34846	-1.2732
DCLK1	13	-0.080531	1.8052e-29	7.295e-28	-0.34681	-1.27175
MAL2	8	-0.063702	3.3485e-35	5.0783e-33	-0.34674	-1.27168
SVOP	12	-0.078997	2.5289e-33	2.4518e-31	-0.34567	-1.27074
NEK2	1	-0.076881	5.3433e-41	4.5627e-38	-0.34455	-1.26975
DYNC1I1	7	-0.096786	1.0524e-26	2.5838e-25	-0.34451	-1.26972
NXPH1	7	-0.092655	1.4244e-30	7.1458e-29	-0.34314	-1.26851
NRSN1	6	-0.051242	4.8718e-29	1.8053e-27	-0.34288	-1.26829
GDAP1	8	-0.10877	8.2139e-27	2.0446e-25	-0.34243	-1.26789
NAP1L5	4	-0.070966	4.3706e-34	5.1094e-32	-0.34191	-1.26743
DMXL2	15	-0.13209	4.2965e-28	1.3534e-26	-0.3417	-1.26725
ATP6V1B2	8	-0.13034	1.685e-26	3.992e-25	-0.34168	-1.26723
SSTR1	14	-0.10729	2.7417e-30	1.279e-28	-0.34154	-1.26711
PENK	8	-0.10228	5.7733e-23	8.0904e-22	-0.34075	-1.26641
CORT	1	-0.07533	2.6702e-49	3.4962e-45	-0.33933	-1.26517
ELMOD1	11	-0.084521	7.2284e-27	1.8166e-25	-0.33857	-1.2645
RTN1	14	-0.039498	8.6843e-25	1.5486e-23	-0.33692	-1.26306
KCNK1	1	-0.082908	5.3164e-33	4.7569e-31	-0.33487	-1.26126
KCNV1	8	-0.11282	4.5409e-26	1.0026e-24	-0.33487	-1.26126
CDH8	16	-0.080398	3.079e-30	1.4296e-28	-0.33331	-1.2599
ADD2	2	-0.10238	7.8844e-29	2.8113e-27	-0.33313	-1.25974
SNAP25	20	0.11928	1.1861e-23	1.815e-22	-0.33307	-1.25969
TBC1D9	4	-0.13394	1.3505e-31	8.5015e-30	-0.33275	-1.25941
MAP1B	5	-0.10113	5.409e-24	8.6755e-23	-0.33018	-1.25717
CCK	3	-0.017117	1.313e-29	5.4632e-28	-0.32866	-1.25585
GABRA1	5	-0.091703	1.6422e-24	2.8392e-23	-0.32741	-1.25476
PCP4	21	-0.089254	3.921e-27	1.0309e-25	-0.32663	-1.25408
OXR1	8	-0.14416	1.0894e-25	2.2363e-24	-0.32601	-1.25354
SNCA	4	-0.123	2.318e-27	6.3449e-26	-0.32562	-1.2532
DLX1	2	-0.065811	1.6652e-35	2.7483e-33	-0.32559	-1.25318
HTR5A	7	-0.0883	7.2804e-30	3.146e-28	-0.3246	-1.25232
B4GALT6	18	-0.1112	1.5843e-29	6.4891e-28	-0.32354	-1.2514
TMEFF1	9	-0.10249	7.2536e-29	2.6116e-27	-0.32281	-1.25076
GNG2	14	-0.10885	1.6186e-26	3.8486e-25	-0.32139	-1.24953
CARTPT	5	-0.14727	1.1207e-11	4.7167e-11	-0.31993	-1.24827
ENC1	5	-0.10959	1.9157e-21	2.2178e-20	-0.3195	-1.2479
LDB2	4	-0.11039	2.7085e-25	5.2435e-24	-0.31913	-1.24758
MDH1	2	-0.025371	7.8508e-29	2.8035e-27	-0.31809	-1.24668
NETO2	16	-0.094694	1.5898e-36	3.6097e-34	-0.31734	-1.24603
KCNJ3	2	-0.098275	7.7739e-26	1.6364e-24	-0.3171	-1.24582
NRN1	6	-0.056038	9.8699e-39	4.4056e-36	-0.31679	-1.24556
EGR3	8	-0.078913	9.9135e-31	5.1237e-29	-0.31651	-1.24531
TOMM20	1	-0.085114	6.9287e-31	3.7333e-29	-0.31635	-1.24518
PNOC	8	-0.046806	1.7739e-43	2.5807e-40	-0.31611	-1.24497
TAC3	12	-0.070149	5.5591e-28	1.7167e-26	-0.31572	-1.24463
DDN	12	-0.12426	1.7584e-24	3.0307e-23	-0.31545	-1.2444
FBXO9	6	-0.081281	2.7484e-39	1.4589e-36	-0.31522	-1.2442
FGF14	13	-0.11792	6.8084e-24	1.0788e-22	-0.31485	-1.24388
NELL2	12	-0.1149	9.3215e-20	8.8399e-19	-0.31465	-1.24371
NRG1	8	-0.078163	2.4879e-24	4.1945e-23	-0.31464	-1.2437
GOT1	10	-0.11396	5.3951e-30	2.4054e-28	-0.31349	-1.24271
FBXO16	8	-0.071873	9.077e-34	9.7683e-32	-0.31261	-1.24195
ACTN2	1	-0.13204	1.8329e-24	3.1453e-23	-0.31178	-1.24124
ARHGAP20	11	-0.11037	6.4337e-30	2.8017e-28	-0.31162	-1.2411
SERPINI1	3	-0.094876	1.5892e-26	3.7925e-25	-0.31138	-1.24089
CNTN4	3	-0.10653	3.4111e-26	7.7004e-25	-0.31135	-1.24087
PPM1E	17	-0.12148	1.5888e-23	2.3893e-22	-0.31038	-1.24003
GLRB	4	-0.098598	6.0545e-21	6.5588e-20	-0.31009	-1.23979
YWHAH	22	-0.076397	1.3916e-22	1.8605e-21	-0.30985	-1.23958
RBP4	10	-0.086455	1.0332e-27	3.0151e-26	-0.30941	-1.2392
CCKBR	11	-0.039379	3.1238e-31	1.8232e-29	-0.30925	-1.23906
GSG1	12	-0.051147	2.9071e-41	2.8547e-38	-0.30819	-1.23815
NEFM	8	-0.088787	1.6238e-17	1.2091e-16	-0.30813	-1.2381
MFSD1	3	-0.060302	1.6698e-23	2.5053e-22	-0.30768	-1.23772
KIFAP3	1	-0.11692	1.6573e-28	5.5639e-27	-0.3071	-1.23722
ATF7IP2	16	-0.095983	2.7094e-28	8.788e-27	-0.3051	-1.2355
DUSP6	12	-0.03233	1.3289e-36	3.0887e-34	-0.30494	-1.23537
PRMT8	12	-0.053709	3.448e-32	2.5316e-30	-0.30273	-1.23348
ATP8A2	13	-0.092533	1.3489e-25	2.7298e-24	-0.30262	-1.23338
CA4	17	-0.089405	1.3934e-31	8.7295e-30	-0.30211	-1.23295
FAM3C	7	-0.053146	6.6159e-31	3.5795e-29	-0.30053	-1.2316
GABRA5	15	-0.08596	9.2237e-26	1.9149e-24	-0.30036	-1.23145
PCP4L1	1	-0.037843	5.2594e-34	6.023e-32	-0.30036	-1.23145
CIDEA	18	-0.13811	8.9692e-22	1.0797e-20	-0.29704	-1.22862
UNC5D	8	-0.095303	3.7778e-29	1.431e-27	-0.29682	-1.22843
KLHL14	18	-0.09488	1.1769e-30	5.996e-29	-0.29601	-1.22774
CYP26A1	10	-0.10938	2.7901e-21	3.1421e-20	-0.29535	-1.22718
NLK	17	-0.097983	2.4884e-31	1.4765e-29	-0.29518	-1.22704
UBE2V2	8	-0.086799	2.754e-26	6.3373e-25	-0.29495	-1.22684
TASP1	20	-0.034154	7.0563e-40	4.2642e-37	-0.29423	-1.22623
CDK5R2	2	-0.055308	2.5965e-33	2.4998e-31	-0.29398	-1.22602
PITPNB	22	-0.077293	8.4688e-19	7.2474e-18	-0.29192	-1.22427
PRKACB	1	-0.10877	1.5476e-19	1.4371e-18	-0.29105	-1.22353
CDH13	16	-0.069372	1.3235e-26	3.1854e-25	-0.29038	-1.22296
LRRTM1	2	-0.069373	1.947e-23	2.8936e-22	-0.29036	-1.22295
KLK5	19	-0.091281	1.7714e-22	2.3357e-21	-0.29015	-1.22277
ARL4C	2	-0.12194	1.8091e-28	6.0324e-27	-0.28997	-1.22261
ROBO2	3	-0.082881	5.587e-28	1.7226e-26	-0.28925	-1.222
ATCAY	19	-0.043589	3.1809e-29	1.2202e-27	-0.28679	-1.21992
HCN1	5	-0.078645	1.3379e-26	3.2162e-25	-0.28665	-1.2198
SCG3	15	-0.050397	1.8106e-34	2.2435e-32	-0.2864	-1.21959
RGS7BP	5	-0.090723	6.294e-24	1.0026e-22	-0.28612	-1.21936
STMN2	8	-0.054531	4.1938e-20	4.1111e-19	-0.28548	-1.21882
EGR4	2	-0.10084	2.2223e-23	3.2755e-22	-0.28501	-1.21842
RAN	12	-0.095096	3.9207e-24	6.4142e-23	-0.28488	-1.21831
RXFP1	4	-0.12274	1.4454e-21	1.6973e-20	-0.28436	-1.21787
RIT2	18	-0.064066	4.1125e-24	6.7112e-23	-0.28339	-1.21705
ATRNL1	10	-0.06312	1.1966e-29	5.0163e-28	-0.28276	-1.21652
OLFM1	9	0.09268	1.5369e-33	1.5845e-31	-0.28226	-1.2161
RTP1	3	-0.057499	2.4169e-27	6.6065e-26	-0.28218	-1.21603
DPP6	7	-0.087533	1.0521e-27	3.0667e-26	-0.282	-1.21588
GNB5	15	-0.10116	3.6119e-31	2.0682e-29	-0.28173	-1.21565
SCN8A	12	-0.062339	5.0646e-32	3.5321e-30	-0.28106	-1.21509
RASSF5	1	-0.11574	2.3145e-22	3.0104e-21	-0.28087	-1.21493
GRIA1	5	-0.065409	2.1995e-24	3.7288e-23	-0.27907	-1.21341
DLEU7	13	-0.075884	7.3935e-28	2.2186e-26	-0.27893	-1.21329
CLTA	9	-0.095116	4.7813e-24	7.7223e-23	-0.27809	-1.21259
CIRBP	19	-0.053677	2.0711e-23	3.0653e-22	-0.27757	-1.21215
MLLT11	1	-0.017675	3.8134e-28	1.2091e-26	-0.27742	-1.21203
MYT1L	2	-0.068104	1.6208e-21	1.8903e-20	-0.27742	-1.21203
ACTR3B	7	-0.068737	6.0903e-31	3.3042e-29	-0.27722	-1.21186
RGS7	1	-0.083288	2.5712e-30	1.2139e-28	-0.27687	-1.21156
SNAP91	6	-0.081584	1.148e-21	1.3644e-20	-0.27603	-1.21086
MCTP1	5	-0.11188	2.7483e-14	1.4798e-13	-0.27577	-1.21064
PTP4A1	6	-0.084021	2.615e-37	7.337e-35	-0.27563	-1.21052
NKIRAS1	3	-0.076155	1.9559e-30	9.4849e-29	-0.27519	-1.21015
SNURF	15	-0.082192	7.0514e-26	1.498e-24	-0.27512	-1.21009
HLTF	3	-0.080951	5.1411e-23	7.2459e-22	-0.2746	-1.20966
AKT3	1	-0.079454	1.483e-27	4.2397e-26	-0.27388	-1.20906
CDKN2AIPNL	5	-0.055389	8.9625e-35	1.1974e-32	-0.27356	-1.20879
CNTN1	12	-0.10863	4.5341e-19	4.0022e-18	-0.27353	-1.20876
ANK3	10	-0.10364	5.0895e-26	1.1125e-24	-0.27346	-1.2087
ST6GALNAC5	1	-0.052971	1.0734e-22	1.4569e-21	-0.27345	-1.20869
ATP2B2	3	-0.063878	1.9225e-32	1.4963e-30	-0.27287	-1.20821
SRD5A1	5	-0.040331	2.0361e-30	9.8619e-29	-0.27284	-1.20818
EPHA4	2	-0.10923	8.3354e-21	8.8538e-20	-0.2725	-1.2079
GRIK1	21	-0.064611	4.1931e-35	6.0846e-33	-0.27216	-1.20761
TMEM155	4	-0.045672	1.8871e-27	5.2647e-26	-0.27064	-1.20634
PTPRR	12	-0.024246	1.4872e-33	1.5413e-31	-0.26984	-1.20567
RAB3C	5	-0.078871	7.7656e-27	1.9454e-25	-0.26981	-1.20565
TUBB2A	6	0.035474	4.0545e-24	6.6248e-23	-0.26956	-1.20544
CACNB2	10	-0.094263	3.7394e-23	5.3843e-22	-0.26798	-1.20412
KLC1	14	-0.1069	1.2246e-30	6.2147e-29	-0.26783	-1.204
CKMT1B	15	-0.079545	2.6813e-19	2.4234e-18	-0.26778	-1.20395
MAP2K1	15	-0.12583	1.5752e-19	1.461e-18	-0.26772	-1.2039
RAB27B	18	-0.083693	3.6688e-20	3.6263e-19	-0.2669	-1.20322
RANBP6	9	-0.10675	6.8398e-20	6.5657e-19	-0.26675	-1.20309
PRPH2	6	-0.1275	1.0987e-17	8.33e-17	-0.26646	-1.20285
UBE2T	1	-0.072864	1.1669e-24	2.0509e-23	-0.26639	-1.20279
VSTM2A	7	-0.098715	6.7564e-15	3.8586e-14	-0.26519	-1.20179
OPN3	1	-0.095152	6.8427e-27	1.7296e-25	-0.26468	-1.20137
PCMT1	6	-0.075884	3.6112e-29	1.3718e-27	-0.2639	-1.20072
LRTM2	12	-0.007952	4.4578e-33	4.0533e-31	-0.26375	-1.2006
ST6GAL2	2	-0.058231	8.1023e-36	1.4803e-33	-0.2634	-1.2003
SLC30A3	2	-0.029893	2.8164e-33	2.6982e-31	-0.26321	-1.20015
RIMS1	6	-0.070121	1.6469e-30	8.1167e-29	-0.26315	-1.2001
PHF14	7	-0.075544	1.6493e-31	1.017e-29	-0.26305	-1.20001
GAP43	3	0.043992	1.2601e-20	1.3126e-19	-0.26304	-1.2
NME5	5	-0.075902	2.2052e-28	7.2728e-27	-0.26132	-1.19857
MARK1	1	-0.073674	3.9989e-29	1.5118e-27	-0.26114	-1.19843
ST8SIA3	18	-0.089973	3.0508e-22	3.9085e-21	-0.26081	-1.19815
EIF4A2	3	-0.043068	3.4729e-22	4.4247e-21	-0.26079	-1.19813
SH3GL2	9	-0.11116	1.9029e-16	1.2699e-15	-0.26063	-1.198
LBH	2	-0.045686	2.0248e-32	1.5677e-30	-0.26048	-1.19788
KCNA4	11	-0.064328	1.0844e-21	1.2924e-20	-0.26039	-1.1978
DUSP2	2	-0.024639	2.2327e-35	3.494e-33	-0.26028	-1.19771
NPTX2	7	-0.12228	7.2104e-17	5.028e-16	-0.2596	-1.19715
NPY	7	-0.099646	2.0963e-21	2.4091e-20	-0.2593	-1.1969
NRIP3	11	-0.057822	1.3194e-30	6.6553e-29	-0.25891	-1.19657
TPBG	6	-0.068543	2.6548e-24	4.4602e-23	-0.25874	-1.19643
SLC39A10	2	-0.056231	3.8e-31	2.157e-29	-0.25866	-1.19637
SEC23A	14	-0.12706	4.7144e-19	4.1549e-18	-0.25862	-1.19633
MACROD2	20	-0.09394	1.2151e-28	4.1795e-27	-0.25855	-1.19628
TPTE2	13	-0.071298	1.0286e-21	1.2284e-20	-0.25829	-1.19606
DRD1	5	-0.13309	1.7805e-17	1.3226e-16	-0.25798	-1.1958
BCAP29	7	-0.078326	4.4171e-29	1.6493e-27	-0.25781	-1.19566
CD200	3	-0.078056	7.0421e-29	2.5401e-27	-0.25693	-1.19493
FABP3	1	-0.037965	1.441e-25	2.9068e-24	-0.25692	-1.19492
PLK2	5	-0.10821	2.5482e-22	3.2948e-21	-0.25646	-1.19454
RASGRP1	15	-0.053594	8.5595e-30	3.6665e-28	-0.25627	-1.19439
EDN3	20	-0.029442	6.7222e-28	2.0374e-26	-0.25614	-1.19428
LGI2	4	-0.034819	1.8455e-34	2.2797e-32	-0.25545	-1.19371
CDC42SE2	5	-0.077225	2.256e-22	2.9401e-21	-0.2548	-1.19317
LIG4	13	-0.077495	9.1929e-18	7.0307e-17	-0.25453	-1.19295
CLTC	17	-0.14946	2.0947e-13	1.0364e-12	-0.25447	-1.1929
ANKRD39	2	-0.048223	2.2011e-38	8.9133e-36	-0.25437	-1.19281
PFN2	3	0.0027032	4.9274e-33	4.4494e-31	-0.25434	-1.19279
ACTR2	2	-0.093319	1.3972e-21	1.6441e-20	-0.25363	-1.1922
SLC25A27	6	-0.068703	1.2774e-32	1.0367e-30	-0.25354	-1.19213
VSNL1	2	-0.060385	7.468e-24	1.1738e-22	-0.25304	-1.19172
OXGR1	13	-0.086338	9.2624e-27	2.2954e-25	-0.25229	-1.1911
KCNAB1	3	-0.081968	4.7062e-25	8.7612e-24	-0.25171	-1.19062
HTR2A	13	-0.077348	3.2075e-23	4.6456e-22	-0.25151	-1.19045
RFPL1	22	-0.098121	3.6681e-22	4.6568e-21	-0.25148	-1.19043
ETV5	3	-0.011155	5.9648e-39	2.8228e-36	-0.2513	-1.19028
RIMBP2	12	-0.076653	6.148e-30	2.6862e-28	-0.25129	-1.19027
RPH3A	12	0.0052156	1.7903e-24	3.0789e-23	-0.25118	-1.19018
CMAS	12	-0.097993	1.1384e-29	4.798e-28	-0.25117	-1.19017
QPCT	2	-0.083487	4.0276e-20	3.9551e-19	-0.25105	-1.19007
CDKN3	14	-0.060327	1.0867e-28	3.7741e-27	-0.25101	-1.19004
NPY5R	4	-0.058216	6.2209e-26	1.3348e-24	-0.2507	-1.18978
EPB41L3	18	-0.10034	4.0885e-23	5.8505e-22	-0.25066	-1.18975
KCNIP1	5	-0.057507	9.2161e-25	1.6395e-23	-0.24951	-1.1888
PDE1A	2	-0.063657	5.084e-21	5.5539e-20	-0.24941	-1.18872
GABRD	1	-0.046178	1.3442e-27	3.8654e-26	-0.24932	-1.18865
NBEA	13	-0.064664	4.0363e-25	7.5969e-24	-0.2493	-1.18863
MEF2C	5	-0.067681	2.1993e-20	2.2316e-19	-0.24896	-1.18835
ATP2B1	12	-0.058356	2.607e-24	4.3894e-23	-0.24888	-1.18828
PRSS16	6	-0.041691	1.398e-28	4.7338e-27	-0.24867	-1.18811
CBLN1	16	-0.061079	2.7967e-22	3.6005e-21	-0.2469	-1.18665
TUSC3	8	-0.066671	1.7207e-26	4.0691e-25	-0.24684	-1.18661
FGF7	15	-0.080804	1.7562e-24	3.0283e-23	-0.2465	-1.18633
PGAM5	12	-0.059952	5.159e-31	2.8343e-29	-0.24585	-1.18579
STAT4	2	-0.076881	5.4237e-18	4.2566e-17	-0.24571	-1.18568
B3GALNT1	3	-0.032762	1.6403e-26	3.8955e-25	-0.24548	-1.18549
HIVEP2	6	-0.099858	2.5326e-29	9.9379e-28	-0.24499	-1.18508
RCAN2	6	-0.024594	2.5982e-28	8.4413e-27	-0.24482	-1.18494
MAP2	2	-0.044288	2.7416e-19	2.4734e-18	-0.24428	-1.1845
NECAP1	12	-0.057343	2.9871e-29	1.1548e-27	-0.24426	-1.18449
NALCN	13	-0.091487	1.0475e-22	1.4252e-21	-0.24387	-1.18416
ELAVL2	9	-0.088149	6.4925e-20	6.2537e-19	-0.2433	-1.1837
RALB	2	-0.084045	3.5188e-32	2.5787e-30	-0.24319	-1.18361
C3orf14	3	-0.084249	5.7878e-29	2.1207e-27	-0.24317	-1.18359
GRIN3A	9	-0.066152	1.325e-24	2.3132e-23	-0.24255	-1.18308
RNF150	4	-0.055643	5.7471e-25	1.0559e-23	-0.24251	-1.18305
ATP1A3	19	-0.061737	2.3933e-22	3.1067e-21	-0.24248	-1.18302
TM6SF1	15	-0.068655	5.032e-29	1.8612e-27	-0.24209	-1.1827
PCLO	7	-0.073286	1.9936e-25	3.9411e-24	-0.2417	-1.18239
C1QTNF4	11	-0.055478	2.1151e-32	1.6259e-30	-0.24154	-1.18225
COPS4	4	-0.076504	1.2102e-27	3.5083e-26	-0.24145	-1.18218
PTPN3	9	-0.081701	8.3117e-27	2.0663e-25	-0.24132	-1.18207
RASL10A	22	-0.047787	9.2644e-32	6.055e-30	-0.24084	-1.18168
HOMER1	5	-0.080658	7.5395e-23	1.0391e-21	-0.24056	-1.18145
HOPX	4	-0.025607	1.5914e-32	1.2731e-30	-0.24035	-1.18128
ABHD12B	14	-0.031996	4.2865e-25	8.0293e-24	-0.24026	-1.18121
PCYOX1L	5	-0.042649	1.1148e-26	2.7232e-25	-0.24013	-1.1811
ACOT7	1	-0.022565	3.6879e-26	8.2588e-25	-0.24006	-1.18104
SCN2A	2	-0.063469	3.4717e-20	3.4431e-19	-0.23965	-1.18071
FHL2	2	-0.043876	3.7978e-30	1.7366e-28	-0.23928	-1.1804
UCHL5	1	-0.067026	3.4352e-30	1.5782e-28	-0.23905	-1.18022
GRIA2	4	-0.085357	1.6942e-19	1.5615e-18	-0.23892	-1.18011
GFRA2	8	-0.064791	5.0588e-18	3.9758e-17	-0.23859	-1.17984
CPNE4	3	-0.026582	1.2124e-24	2.125e-23	-0.23857	-1.17982
SLC16A14	2	-0.055718	2.2814e-31	1.3682e-29	-0.23809	-1.17943
BRMS1L	14	-0.087812	1.5374e-28	5.1748e-27	-0.23777	-1.17917
PPFIA2	12	-0.1165	5.0859e-21	5.5539e-20	-0.2377	-1.17911
NMNAT2	1	-0.029801	1.7312e-21	2.016e-20	-0.23765	-1.17907
KCTD8	4	-0.092375	5.1606e-26	1.1255e-24	-0.23713	-1.17865
CALM3	19	-0.035907	2.5351e-23	3.7122e-22	-0.23703	-1.17856
SYT13	11	-0.061828	1.9703e-23	2.9249e-22	-0.23698	-1.17852
SYNJ1	21	-0.061516	5.2254e-25	9.6589e-24	-0.23688	-1.17844
DCC	18	-0.090738	7.3059e-22	8.893e-21	-0.23662	-1.17823
GPR61	1	0.010164	1.7302e-33	1.7652e-31	-0.23648	-1.17811
GABRA4	4	-0.044973	1.6045e-25	3.2089e-24	-0.23646	-1.1781
CYP20A1	2	-0.05556	3.573e-31	2.0519e-29	-0.23598	-1.17771
GRHL1	2	-0.048086	2.7633e-24	4.6228e-23	-0.2359	-1.17764
FNDC5	1	-0.036424	1.2032e-32	9.908e-31	-0.23516	-1.17704
TBR1	2	-0.1188	3.7114e-16	2.4013e-15	-0.23514	-1.17702
SPEF1	20	-0.039701	1.1188e-34	1.4552e-32	-0.23495	-1.17687
LONRF2	2	-0.080473	8.6284e-22	1.0409e-20	-0.23481	-1.17675
NAPG	18	-0.094421	8.7985e-20	8.356e-19	-0.23444	-1.17645
NAV3	12	-0.09386	1.491e-22	1.9873e-21	-0.23408	-1.17616
NIPSNAP1	22	-0.054687	4.4482e-32	3.1425e-30	-0.23378	-1.17591
KCNS2	8	-0.086813	6.8537e-17	4.7903e-16	-0.23369	-1.17584
HDAC9	7	-0.032023	8.4817e-29	3.0123e-27	-0.23312	-1.17537
TRIM9	14	-0.051497	8.9439e-33	7.6207e-31	-0.23301	-1.17528
OXCT1	5	-0.091607	8.175e-26	1.7135e-24	-0.23289	-1.17519
DRD5	4	-0.029842	7.4206e-25	1.3426e-23	-0.23287	-1.17517
CHCHD6	3	-0.044316	4.1405e-38	1.4652e-35	-0.23275	-1.17507
CHN1	2	0.0054442	3.6635e-18	2.9231e-17	-0.23258	-1.17493
SLIT2	4	-0.054606	2.563e-19	2.3224e-18	-0.23217	-1.1746
CLUL1	18	-0.098372	9.1761e-13	4.2822e-12	-0.23112	-1.17375
COPS8	2	-0.063907	4.2209e-30	1.9035e-28	-0.23022	-1.17301
ATP1B1	1	-0.022902	2.6598e-24	4.4629e-23	-0.22977	-1.17265
CBLN2	18	-0.069307	9.6085e-18	7.3357e-17	-0.22941	-1.17236
KCNB2	8	-0.022573	7.973e-19	6.8315e-18	-0.22935	-1.17231
PGM2L1	11	-0.031444	2.3618e-26	5.4764e-25	-0.22901	-1.17203
NIT2	3	-0.076003	8.4816e-23	1.1629e-21	-0.22899	-1.17201
CAMKK2	12	-0.05923	2.0148e-14	1.1005e-13	-0.22898	-1.17201
TSPAN13	7	-0.032304	5.8548e-21	6.3459e-20	-0.22891	-1.17195
WNT2	7	-0.064285	8.675e-18	6.6528e-17	-0.22856	-1.17166
CCNC	6	-0.011723	1.3262e-25	2.6865e-24	-0.22817	-1.17135
CXCL12	10	-0.041403	3.3516e-18	2.6819e-17	-0.22803	-1.17123
SCAMP1	5	-0.049611	6.5085e-22	7.9692e-21	-0.22744	-1.17076
MAPK8	10	-0.051689	5.9648e-20	5.7638e-19	-0.22723	-1.17059
KMO	1	-0.014435	4.2761e-29	1.6058e-27	-0.2271	-1.17048
CNTN6	3	-0.041023	2.7571e-22	3.552e-21	-0.22689	-1.17031
GABRB2	5	-0.066076	6.185e-21	6.6897e-20	-0.22678	-1.17022
ENPP5	6	-0.061442	3.0241e-21	3.3862e-20	-0.22672	-1.17017
SLC6A15	12	-0.12129	6.4816e-13	3.0663e-12	-0.22655	-1.17003
KALRN	3	-0.028752	3.2291e-28	1.0363e-26	-0.22646	-1.16996
THRB	3	-0.084483	2.3481e-21	2.6747e-20	-0.2264	-1.16991
TMEM169	2	-0.053829	1.1413e-36	2.7504e-34	-0.22628	-1.16981
STAR	8	-0.064622	1.6706e-19	1.5415e-18	-0.22608	-1.16965
IMPG1	6	-0.053026	7.075e-23	9.8027e-22	-0.22543	-1.16913
ZNF697	1	-0.070164	2.7527e-25	5.3264e-24	-0.22521	-1.16895
YWHAG	7	0.085906	9.0641e-22	1.0901e-20	-0.22519	-1.16893
CHRM3	1	-0.1064	1.1046e-17	8.3729e-17	-0.22498	-1.16876
RFC3	13	-0.081136	1.64e-27	4.6444e-26	-0.22498	-1.16876
PLCXD3	5	-0.092493	1.2367e-17	9.3308e-17	-0.22495	-1.16874
NDRG4	16	-0.0070797	4.8393e-25	9.0046e-24	-0.22472	-1.16855
CNTNAP2	7	-0.04468	9.1286e-26	1.8992e-24	-0.22454	-1.1684
RAP1GDS1	4	-0.087345	6.4693e-21	6.9792e-20	-0.22431	-1.16822
CDH9	5	-0.011089	1.2616e-20	1.3134e-19	-0.22423	-1.16815
CNIH3	1	-0.033566	2.7725e-26	6.376e-25	-0.22379	-1.1678
PCSK2	20	-0.052997	5.6194e-17	3.9607e-16	-0.22368	-1.16771
SIDT1	3	-0.064802	4.9068e-20	4.7826e-19	-0.22318	-1.1673
PIK3CB	3	-0.1105	1.8374e-18	1.5092e-17	-0.22305	-1.1672
ATP2A2	12	-0.016646	1.0275e-32	8.5965e-31	-0.22289	-1.16707
EID2	19	-0.085664	4.1627e-30	1.8794e-28	-0.22289	-1.16707
SUB1	5	-0.03062	5.4701e-36	1.0533e-33	-0.22288	-1.16706
STMN1	1	-0.07147	7.3492e-31	3.9222e-29	-0.22217	-1.16649
FOLH1	11	-0.18402	4.5534e-08	1.3868e-07	-0.22212	-1.16645
P2RY12	3	-0.11771	1.1019e-12	5.109e-12	-0.22212	-1.16645
PPP3CB	10	-0.021951	6.0711e-27	1.5495e-25	-0.22182	-1.1662
WSB2	12	-0.011283	1.2395e-42	1.5705e-39	-0.22182	-1.1662
HECW1	7	-0.08703	4.7344e-21	5.1874e-20	-0.22132	-1.1658
YWHAZ	8	-0.054362	4.8669e-26	1.068e-24	-0.22128	-1.16577
HACL1	3	-0.065382	3.6651e-30	1.6799e-28	-0.22126	-1.16575
NOL4	18	-0.10714	2.4478e-21	2.778e-20	-0.22114	-1.16565
ANKRD55	5	0.0097539	2.0346e-26	4.774e-25	-0.22092	-1.16548
NXPH2	2	-0.032059	8.8252e-30	3.7721e-28	-0.22091	-1.16547
NRXN1	2	-0.070895	1.0673e-19	1.0051e-18	-0.22089	-1.16545
TDRD5	1	-0.091295	2.4517e-18	1.9905e-17	-0.22081	-1.16539
TMEM130	7	-0.0080182	1.3562e-14	7.5251e-14	-0.22058	-1.1652
SGIP1	1	-0.070614	5.3379e-36	1.038e-33	-0.22056	-1.16519
STXBP5L	3	-0.058352	8.8035e-24	1.3717e-22	-0.22047	-1.16511
TRPC3	4	-0.055053	5.8756e-32	4.0419e-30	-0.22041	-1.16506
CHAF1B	21	-0.038556	8.0249e-27	2.0027e-25	-0.2203	-1.16498
NSF	17	0.021141	1.8587e-24	3.1867e-23	-0.22029	-1.16497
VPS4B	18	-0.063526	8.5947e-21	9.1071e-20	-0.22024	-1.16493
TSPAN5	4	-0.075665	1.3517e-24	2.3576e-23	-0.2199	-1.16465
RAP2A	13	-0.069349	4.5121e-17	3.2004e-16	-0.21964	-1.16444
HBQ1	16	-0.049644	4.0188e-27	1.0559e-25	-0.21953	-1.16435
GOLGA1	9	-0.058711	2.2329e-30	1.0709e-28	-0.21905	-1.16397
SNX10	7	-0.028166	1.5339e-24	2.6601e-23	-0.21899	-1.16392
CFC1	2	-0.034649	4.1425e-22	5.207e-21	-0.21892	-1.16386
GRAMD1B	11	-0.017153	1.0962e-20	1.15e-19	-0.21892	-1.16386
SEZ6L2	16	-0.052106	1.0762e-21	1.2834e-20	-0.21874	-1.16372
FBXO3	11	-0.054871	5.9452e-26	1.2808e-24	-0.21841	-1.16345
GABBR2	9	-0.069738	3.1779e-23	4.6062e-22	-0.21802	-1.16314
GSTA4	6	-0.073367	1.4015e-31	8.766e-30	-0.21797	-1.1631
TRIM36	5	-0.04918	3.4447e-24	5.6733e-23	-0.21789	-1.16303
ENTPD3	3	-0.063296	1.0144e-17	7.7268e-17	-0.21779	-1.16295
CACNG3	16	0.0013151	6.5955e-21	7.1056e-20	-0.21773	-1.1629
POLR3K	16	-0.077205	2.7097e-31	1.6004e-29	-0.21762	-1.16281
TOX	8	-0.087429	2.2872e-21	2.6109e-20	-0.21756	-1.16277
NPTN	15	-0.063268	4.6793e-22	5.8388e-21	-0.21748	-1.1627
JPH1	8	-0.07465	5.2833e-19	4.6261e-18	-0.21737	-1.16261
NR4A3	9	-0.018224	1.7533e-22	2.3141e-21	-0.21737	-1.16261
HECW2	2	-0.067646	4.8278e-34	5.5775e-32	-0.21736	-1.1626
TM7SF2	11	-0.054285	6.3472e-37	1.6511e-34	-0.21733	-1.16258
SLC25A4	4	-0.036897	4.3309e-27	1.1326e-25	-0.2172	-1.16248
R3HDM1	2	-0.042833	3.2199e-25	6.1486e-24	-0.21713	-1.16242
YWHAB	20	-0.039435	9.2185e-26	1.9149e-24	-0.21701	-1.16232
ITFG1	16	-0.040014	1.0669e-33	1.1388e-31	-0.21685	-1.16219
FLRT1	11	-0.020027	1.1872e-29	4.9821e-28	-0.21654	-1.16194
GRIN2A	16	-0.075101	5.6747e-22	7.0029e-21	-0.21627	-1.16173
SLC4A8	12	-0.043909	2.6875e-21	3.0318e-20	-0.21618	-1.16165
SORCS3	10	-0.059716	4.0241e-29	1.5181e-27	-0.21617	-1.16165
ASAH2	10	-0.05309	5.8625e-20	5.6719e-19	-0.21567	-1.16124
GREM2	1	-0.067082	5.403e-17	3.8123e-16	-0.2153	-1.16095
CDCA5	11	-0.073995	3.5492e-22	4.5146e-21	-0.21497	-1.16068
TOX3	16	-0.04349	5.4016e-29	1.9867e-27	-0.21477	-1.16052
LNX1	4	-0.0915	4.6829e-17	3.3161e-16	-0.21472	-1.16048
VDAC1	5	-0.054401	1.6025e-28	5.3893e-27	-0.21457	-1.16036
DGKE	17	-0.0866	3.0449e-22	3.9035e-21	-0.21455	-1.16034
PTPRD	9	-0.093975	1.5408e-17	1.1502e-16	-0.21435	-1.16018
TBRG1	11	-0.024657	4.4026e-27	1.1491e-25	-0.21377	-1.15971
CDK5R1	17	-0.05767	2.4752e-21	2.8068e-20	-0.2136	-1.15958
TMEM17	2	-0.021436	4.0882e-26	9.0931e-25	-0.21358	-1.15956
MDH2	7	-0.057705	2.7362e-34	3.2969e-32	-0.21326	-1.1593
TRAPPC2L	16	-0.039266	8.0489e-34	8.856e-32	-0.21324	-1.15929
CLGN	4	-0.037922	3.287e-19	2.9377e-18	-0.21318	-1.15924
NETO1	18	-0.058023	3.7113e-22	4.7086e-21	-0.21306	-1.15914
ARHGEF7	13	-0.034914	8.2198e-26	1.7202e-24	-0.21294	-1.15905
MRPS30	5	-0.067657	2.1664e-30	1.0441e-28	-0.21275	-1.1589
NPTX1	17	-0.043343	9.2797e-18	7.095e-17	-0.21235	-1.15857
NPPA	1	-0.041108	4.8762e-24	7.8627e-23	-0.21221	-1.15846
NDUFA4	7	0.027521	8.2341e-31	4.3472e-29	-0.21197	-1.15827
VDAC2	10	-0.045036	1.3921e-31	8.7295e-30	-0.21193	-1.15824
PJA2	5	-0.056806	3.0615e-22	3.9209e-21	-0.21162	-1.15799
SPRY4	5	0.019989	1.0026e-28	3.4974e-27	-0.21142	-1.15783
PTPRN2	7	-0.022729	1.4852e-27	4.2428e-26	-0.21136	-1.15778
SPA17	11	-0.039128	4.0432e-32	2.8823e-30	-0.21134	-1.15776
CCDC87	11	-0.036609	2.3497e-24	3.9739e-23	-0.21104	-1.15752
CCNA1	13	-0.04471	2.0048e-24	3.4223e-23	-0.21058	-1.15715
HMGCLL1	6	-0.03402	1.3852e-20	1.4345e-19	-0.21056	-1.15714
NDN	15	-0.04583	1.2537e-32	1.0201e-30	-0.21011	-1.15678
PCDH10	4	-0.11756	3.7945e-16	2.4535e-15	-0.2101	-1.15677
SLITRK5	13	-0.0096855	9.8254e-15	5.5189e-14	-0.20993	-1.15663
SMYD2	1	-0.067706	7.7367e-22	9.3853e-21	-0.20987	-1.15658
AP1S1	7	-0.039403	8.3021e-24	1.2998e-22	-0.20975	-1.15649
TMEM65	8	-0.071094	6.0922e-24	9.712e-23	-0.2097	-1.15645
VLDLR	9	-0.056586	1.7524e-30	8.6045e-29	-0.20953	-1.15631
TAGLN3	3	-0.0057963	1.4759e-24	2.5648e-23	-0.20945	-1.15625
PGAM1	10	-0.024259	1.9466e-31	1.1836e-29	-0.20943	-1.15623
RAD18	3	-0.031544	5.3296e-26	1.1605e-24	-0.20941	-1.15622
CTXN3	5	-0.10662	1.2791e-09	4.484e-09	-0.20939	-1.1562
TMEM132D	12	-0.01018	4.7331e-24	7.6478e-23	-0.20905	-1.15593
TBC1D7	6	-0.0656	9.1784e-27	2.2761e-25	-0.20888	-1.15579
MAGI1	3	-0.07188	8.2316e-27	2.0477e-25	-0.20872	-1.15566
SRD5A3	4	-0.024671	2.2451e-21	2.5658e-20	-0.20858	-1.15555
UBLCP1	5	-0.031787	2.4892e-36	5.2853e-34	-0.20854	-1.15552
TRHDE	12	-0.070127	9.0627e-17	6.2662e-16	-0.20782	-1.15494
FZD3	8	-0.10445	3.4062e-14	1.8171e-13	-0.20767	-1.15482
LRRC2	3	0.00406	3.6157e-13	1.7527e-12	-0.20756	-1.15473
SLC25A16	10	-0.070452	1.0441e-33	1.1176e-31	-0.20742	-1.15462
TARBP1	1	-0.013369	2.5128e-24	4.2344e-23	-0.20737	-1.15458
GNAS	20	-0.089333	1.2431e-22	1.6711e-21	-0.20725	-1.15449
AQP11	11	-0.036526	8.8719e-28	2.6163e-26	-0.20702	-1.1543
C12orf29	12	-0.070673	1.9844e-23	2.9448e-22	-0.20698	-1.15427
GRIP1	12	-0.070419	5.4738e-23	7.692e-22	-0.20687	-1.15418
OPCML	11	-0.05453	1.0098e-19	9.5467e-19	-0.20684	-1.15416
XKR4	8	-0.077105	1.2184e-23	1.8605e-22	-0.20683	-1.15415
REEP1	2	-0.04165	2.4373e-27	6.6485e-26	-0.20666	-1.15401
DLX2	2	0.058888	5.876e-19	5.1098e-18	-0.20658	-1.15395
PRNP	20	-0.025557	2.0778e-20	2.1166e-19	-0.20657	-1.15394
WIF1	12	0.0085476	4.5225e-10	1.6556e-09	-0.20646	-1.15385
SOBP	6	-0.064017	7.9544e-41	6.5094e-38	-0.20639	-1.1538
SLC2A3P1	5	-0.06722	5.3006e-21	5.7803e-20	-0.20615	-1.15361
HECTD2	10	-0.050734	3.5146e-24	5.7811e-23	-0.20608	-1.15355
CRYBB2	22	-0.087904	4.0843e-12	1.7951e-11	-0.20606	-1.15353
HAS1	19	0.0081107	3.1518e-26	7.1729e-25	-0.20604	-1.15352
IMPAD1	8	-0.081442	1.0431e-21	1.2454e-20	-0.20598	-1.15347
MAPK9	5	-0.05398	6.7176e-27	1.7024e-25	-0.2059	-1.15341
CCDC103	17	-0.035789	3.7964e-13	1.8329e-12	-0.20586	-1.15337
BCAS2	1	-0.063207	6.0334e-34	6.7906e-32	-0.2057	-1.15325
SUCLA2	13	-0.057859	1.9558e-27	5.4331e-26	-0.20565	-1.15321
FBXL17	5	-0.044814	1.7623e-23	2.638e-22	-0.20558	-1.15315
ARL9	4	-0.047057	1.3919e-28	4.7173e-27	-0.20551	-1.15309
RGS17	6	-0.07414	3.1375e-19	2.8079e-18	-0.2054	-1.15301
KCNK3	2	-0.028274	2.2316e-28	7.3445e-27	-0.20509	-1.15276
CCDC91	12	-0.066231	3.8996e-27	1.0266e-25	-0.20508	-1.15275
SMARCA2	9	-0.095289	1.8857e-21	2.1849e-20	-0.20493	-1.15263
FAM81A	15	-0.059945	4.6553e-22	5.8106e-21	-0.20485	-1.15257
SEZ6L	22	-0.025824	1.2618e-26	3.0463e-25	-0.20469	-1.15244
SNAPC5	15	-0.079321	2.4666e-35	3.8296e-33	-0.20467	-1.15242
NRG3	10	-0.046236	7.1054e-26	1.5087e-24	-0.20462	-1.15238
OCIAD2	4	-0.052707	6.0777e-32	4.1736e-30	-0.2046	-1.15237
COL24A1	1	-0.084199	7.6839e-22	9.3271e-21	-0.20448	-1.15227
EBNA1BP2	1	-0.074647	1.0286e-34	1.3512e-32	-0.20447	-1.15226
HSPA8	11	-0.029843	1.4399e-20	1.4896e-19	-0.20439	-1.1522
CACNA2D3	3	-0.078641	1.3123e-15	8.0606e-15	-0.20422	-1.15206
CLEC2L	7	-0.0013669	2.2145e-21	2.5338e-20	-0.20405	-1.15193
TMEM158	3	-0.025723	1.226e-32	1.0054e-30	-0.20401	-1.1519
RCN2	15	-0.062872	1.5906e-31	9.8236e-30	-0.20373	-1.15167
CADPS	3	-0.095793	1.1173e-15	6.9225e-15	-0.20371	-1.15166
SUSD1	9	-0.033363	1.2006e-23	1.8357e-22	-0.20368	-1.15163
CAPRIN1	11	-0.068236	9.8618e-24	1.5287e-22	-0.20357	-1.15154
DPP10	2	-0.0043616	6.4239e-24	1.0216e-22	-0.20347	-1.15146
MAD2L1	4	-0.060846	2.1904e-20	2.2232e-19	-0.20347	-1.15146
PRMT6	1	-0.031219	5.9083e-31	3.2099e-29	-0.20347	-1.15146
DYNC1LI1	3	-0.064465	3.6689e-32	2.654e-30	-0.20345	-1.15145
FAIM2	12	-0.071358	1.0003e-16	6.8886e-16	-0.20343	-1.15143
ME3	11	-0.03589	2.7965e-27	7.5392e-26	-0.20341	-1.15142
CYCS	7	0.0031572	1.9368e-37	5.8073e-35	-0.2032	-1.15125
RSAD2	2	-0.080846	2.9571e-12	1.3172e-11	-0.20307	-1.15115
GLT1D1	12	-0.027638	1.3263e-22	1.7774e-21	-0.20287	-1.15099
ANXA6	5	-0.048226	2.4794e-15	1.475e-14	-0.20271	-1.15086
BASP1	5	0.060012	8.4009e-22	1.015e-20	-0.20261	-1.15078
DGKB	7	-0.048497	2.0438e-21	2.3536e-20	-0.20237	-1.15059
ANK2	4	-0.10622	6.3932e-14	3.3205e-13	-0.20235	-1.15057
LRRC7	1	-0.049782	1.1491e-26	2.7965e-25	-0.20232	-1.15055
PLCB1	20	-0.035674	8.7421e-24	1.3632e-22	-0.20197	-1.15027
RELN	7	-0.078256	6.5262e-17	4.5695e-16	-0.20194	-1.15024
VKORC1L1	7	0.0078755	1.6028e-37	4.8806e-35	-0.20169	-1.15004
PLEKHB2	2	-0.039023	1.2843e-32	1.0401e-30	-0.20115	-1.14961
SUSD4	1	-0.045992	6.7203e-21	7.2341e-20	-0.20101	-1.1495
KIF9	3	-0.022185	7.0468e-31	3.7866e-29	-0.20094	-1.14945
SLC25A40	7	-0.051968	9.0704e-16	5.6661e-15	-0.20081	-1.14934
CEP68	2	-0.079813	2.4733e-29	9.7348e-28	-0.20071	-1.14926
SP8	7	0.063896	3.3692e-14	1.7981e-13	-0.20058	-1.14916
KIT	4	-0.033362	7.1879e-22	8.7548e-21	-0.20036	-1.14899
CNTN5	11	-0.061899	1.3694e-20	1.4189e-19	-0.2003	-1.14894
PTPN5	11	-0.017253	2.0161e-25	3.9815e-24	-0.20026	-1.14891
CD8A	2	-0.034306	1.4409e-27	4.1343e-26	-0.20017	-1.14883
CNR1	6	-0.062447	1.8333e-15	1.1077e-14	-0.20007	-1.14875
RAB2A	8	-0.053977	2.469e-25	4.813e-24	-0.19978	-1.14852
KCNG3	2	-0.029199	7.3964e-26	1.562e-24	-0.19951	-1.14831
GUF1	4	-0.068006	2.2754e-26	5.2981e-25	-0.19935	-1.14818
PREP	6	-0.084116	5.1167e-18	4.0205e-17	-0.19931	-1.14815
FREM1	9	-0.061536	4.381e-27	1.145e-25	-0.19915	-1.14802
HLF	17	-0.069902	6.0137e-17	4.2265e-16	-0.1989	-1.14782
NDUFA5	7	-0.035172	1.355e-24	2.3624e-23	-0.19869	-1.14766
NGEF	2	-0.03725	2.8077e-26	6.4458e-25	-0.1986	-1.14758
PID1	2	-0.068739	2.94e-25	5.661e-24	-0.1986	-1.14758
SEMA3E	7	-0.10694	9.9703e-14	5.0888e-13	-0.19859	-1.14758
HS3ST2	16	-0.12289	1.4411e-12	6.6145e-12	-0.19851	-1.14751
NPY2R	4	-0.048654	9.8477e-10	3.494e-09	-0.19849	-1.1475
PAH	12	-0.062605	2.6421e-19	2.3912e-18	-0.19846	-1.14747
GOSR2	17	-0.076703	2.2646e-30	1.0835e-28	-0.19811	-1.14719
MTMR4	17	-0.066659	1.1782e-15	7.2675e-15	-0.19782	-1.14696
PAFAH1B1	17	-0.057377	8.7876e-30	3.7601e-28	-0.19764	-1.14682
RNASEH2B	13	-0.05237	1.3321e-24	2.3245e-23	-0.19764	-1.14682
ENO2	12	-0.054397	6.1362e-21	6.6417e-20	-0.1975	-1.14671
PTGER3	1	-0.088127	8.7699e-10	3.1231e-09	-0.19745	-1.14667
STXBP5	6	-0.052358	5.4472e-27	1.404e-25	-0.1971	-1.14639
ADAM11	17	-0.043004	2.4129e-25	4.706e-24	-0.19707	-1.14637
MDH1B	2	-0.078187	2.4894e-21	2.8204e-20	-0.19706	-1.14636
GOLT1A	1	-0.069259	8.412e-28	2.49e-26	-0.19704	-1.14634
CDC40	6	-0.054694	6.3739e-22	7.8191e-21	-0.19689	-1.14622
FBXL2	3	-0.028515	5.5108e-24	8.8173e-23	-0.19686	-1.1462
MMD	17	-0.024068	1.1988e-28	4.1305e-27	-0.19674	-1.14611
FEN1	11	-0.070426	3.3904e-26	7.6669e-25	-0.1965	-1.14591
YPEL1	22	-0.043931	1.5799e-26	3.7748e-25	-0.19647	-1.14589
ELOVL4	6	-0.07501	1.0759e-17	8.1613e-17	-0.19646	-1.14588
KCNIP3	2	-0.0075934	5.5069e-28	1.7019e-26	-0.19645	-1.14588
C1orf74	1	-0.026535	6.8347e-27	1.7296e-25	-0.19644	-1.14587
G3BP2	4	-0.026613	4.6974e-27	1.2203e-25	-0.19626	-1.14572
PRKAR1A	17	-0.078051	3.5011e-28	1.1153e-26	-0.1962	-1.14568
AKAP5	14	-0.041556	2.3969e-20	2.4215e-19	-0.1961	-1.1456
NAPB	20	0.0006497	6.5401e-18	5.092e-17	-0.19608	-1.14558
LRRC49	15	-0.071598	1.9848e-22	2.6039e-21	-0.19604	-1.14555
NNAT	20	0.013397	1.522e-21	1.7814e-20	-0.19575	-1.14532
STX1A	7	0.010671	5.4268e-30	2.4168e-28	-0.19539	-1.14503
ICA1	7	-0.035057	6.6064e-24	1.0489e-22	-0.19532	-1.14498
UBE2E3	2	-0.019051	5.1591e-31	2.8343e-29	-0.19528	-1.14495
NDUFC2	11	-0.03613	4.0801e-22	5.1368e-21	-0.19517	-1.14486
KCNJ6	21	-0.073799	7.0278e-16	4.4289e-15	-0.19507	-1.14478
CUX2	12	-0.042428	5.6573e-15	3.2536e-14	-0.19492	-1.14466
HAR1A	20	-0.080478	5.5297e-22	6.8369e-21	-0.19484	-1.1446
RTN4R	22	0.071527	1.4581e-31	9.0764e-30	-0.19465	-1.14445
KRAS	12	-0.057603	1.4223e-21	1.6722e-20	-0.19415	-1.14405
TERF2IP	16	-0.067606	3.7104e-27	9.81e-26	-0.19414	-1.14404
LGALS8	1	-0.077778	3.2377e-20	3.2295e-19	-0.19405	-1.14397
LINGO1	15	0.020792	6.8539e-21	7.3679e-20	-0.19401	-1.14394
NDUFAB1	16	0.00058439	4.4568e-28	1.3983e-26	-0.19398	-1.14392
CCDC34	11	-0.042663	1.1914e-21	1.4138e-20	-0.19396	-1.1439
SYNGR3	16	-0.0058109	2.9996e-19	2.6901e-18	-0.19392	-1.14387
DSTN	20	-0.036221	1.0442e-28	3.6362e-27	-0.19375	-1.14373
ELAVL4	1	-0.033605	1.3248e-19	1.2366e-18	-0.19356	-1.14358
SMYD3	1	-0.029441	2.8437e-24	4.7485e-23	-0.1935	-1.14353
GSTA1	6	-0.14558	4.5657e-07	1.2628e-06	-0.19339	-1.14345
ASB2	14	-0.033679	4.1325e-24	6.7382e-23	-0.19288	-1.14304
TUBA1A	12	-0.016936	7.392e-26	1.5619e-24	-0.19274	-1.14293
NNT	5	-0.063863	1.6294e-20	1.6746e-19	-0.19261	-1.14283
NXPH3	17	0.0046533	1.441e-25	2.9068e-24	-0.19261	-1.14283
CACNA1E	1	-0.061532	1.945e-14	1.0638e-13	-0.19194	-1.1423
ISCA1	9	-0.079354	1.6603e-25	3.3054e-24	-0.19181	-1.1422
LMO4	1	0.032883	5.6741e-22	7.0029e-21	-0.19176	-1.14216
LPA	6	-0.035713	3.4322e-25	6.5256e-24	-0.19175	-1.14215
CISD1	10	-0.02227	2.4296e-27	6.6366e-26	-0.19157	-1.14201
GPD1	12	-0.060497	1.9035e-23	2.8311e-22	-0.19153	-1.14197
MECR	1	-0.058888	1.5269e-29	6.2737e-28	-0.19147	-1.14193
NME1	17	-0.021052	5.545e-27	1.4273e-25	-0.19133	-1.14182
NRGN	11	-0.00053286	7.4724e-15	4.2495e-14	-0.19133	-1.14182
EIF4E	4	-0.036846	4.191e-36	8.3143e-34	-0.19131	-1.1418
HCRTR2	6	-0.015172	5.9085e-20	5.7122e-19	-0.19119	-1.14171
EAF1	3	-0.071638	6.4907e-22	7.9499e-21	-0.19107	-1.14161
ARC	8	-0.0214	7.1921e-17	5.017e-16	-0.19106	-1.1416
MYO5A	15	-0.065124	3.6074e-21	4.005e-20	-0.19087	-1.14145
GPR22	7	-0.067888	5.1564e-11	2.0469e-10	-0.19083	-1.14142
GPR137C	14	-0.095737	2.0551e-17	1.5154e-16	-0.19082	-1.14141
DDX25	11	-0.042256	9.403e-27	2.3244e-25	-0.19027	-1.14098
BNIP3	10	-0.066258	4.1931e-22	5.2638e-21	-0.19002	-1.14078
KCNF1	2	-0.033302	4.8026e-34	5.5647e-32	-0.18992	-1.1407
PCDHA13	5	-0.033355	6.7955e-30	2.9495e-28	-0.18989	-1.14068
DNM1L	12	-0.065582	1.1612e-28	4.0116e-27	-0.18988	-1.14067
TUBA4A	2	0.033029	1.681e-18	1.3878e-17	-0.18984	-1.14064
FSTL5	4	-0.046776	7.2068e-21	7.7197e-20	-0.18972	-1.14054
BCL11A	2	0.0049812	1.8673e-32	1.4699e-30	-0.18971	-1.14053
LRRC8B	1	-0.059216	8.4644e-20	8.0582e-19	-0.18958	-1.14043
PNMA1	14	-0.043442	5.6361e-26	1.2221e-24	-0.18942	-1.14031
BBS7	4	0.062911	1.0401e-17	7.9128e-17	-0.18936	-1.14026
TUBB3	16	0.026039	8.5869e-18	6.5903e-17	-0.18914	-1.14008
PPM1H	12	-0.09794	6.0432e-24	9.6416e-23	-0.18913	-1.14008
STAMBPL1	10	-0.052105	1.0199e-23	1.5754e-22	-0.18909	-1.14004
PCDHA3	5	-0.031335	2.1596e-29	8.586e-28	-0.18904	-1.14
GALNT14	2	-0.024709	6.9196e-27	1.7468e-25	-0.18896	-1.13994
ZNF804A	2	-0.044435	5.8113e-17	4.0915e-16	-0.18895	-1.13993
CLEC4G	19	-0.052437	1.2217e-21	1.4485e-20	-0.18893	-1.13992
CALB2	16	0.020452	1.2266e-11	5.1438e-11	-0.18888	-1.13988
JAKMIP1	4	-0.028841	5.1885e-25	9.6089e-24	-0.18884	-1.13985
PCDHA5	5	-0.031812	1.3448e-29	5.5731e-28	-0.18878	-1.1398
AKAP11	13	-0.081294	2.609e-20	2.6237e-19	-0.18868	-1.13972
ACP1	2	0.0062749	6.1656e-40	3.7841e-37	-0.1886	-1.13966
BTBD10	11	-0.010024	2.6982e-25	5.2287e-24	-0.18831	-1.13943
ALDH1A3	15	-0.036093	4.4526e-23	6.3368e-22	-0.18822	-1.13936
RAB1A	2	-0.057265	1.8337e-20	1.8767e-19	-0.1882	-1.13934
PCDHA12	5	-0.03625	6.2612e-29	2.2793e-27	-0.18817	-1.13932
CLSTN3	12	0.0048998	1.6272e-25	3.2461e-24	-0.18812	-1.13928
CNOT7	8	-0.056168	4.3177e-20	4.2273e-19	-0.18805	-1.13922
PCDHA11	5	-0.033386	5.3783e-29	1.9836e-27	-0.18796	-1.13915
STK32C	10	-0.022134	4.2742e-28	1.3496e-26	-0.18795	-1.13914
CXCL14	5	-0.035942	6.9482e-23	9.6372e-22	-0.18794	-1.13914
GABARAPL1	12	0.020136	3.1455e-32	2.3489e-30	-0.18777	-1.139
PAIP2	5	-0.099404	8.1817e-21	8.6977e-20	-0.18736	-1.13868
B9D1	17	-0.016382	6.0702e-33	5.3581e-31	-0.1873	-1.13863
AMIGO2	12	-0.009993	1.8604e-27	5.2011e-26	-0.18714	-1.1385
SYNCRIP	6	-0.041871	5.4481e-31	2.9805e-29	-0.18713	-1.1385
GPR155	2	-0.06368	1.7467e-17	1.298e-16	-0.18671	-1.13817
PAQR9	3	-0.057192	8.1588e-17	5.6622e-16	-0.18659	-1.13807
RPL41	12	-0.014002	1.4293e-38	6.037e-36	-0.18658	-1.13806
ZWILCH	15	-0.035619	2.2597e-19	2.0589e-18	-0.18624	-1.13779
INPP4A	2	-0.058789	3.4266e-18	2.7385e-17	-0.18598	-1.13759
SAMD5	6	-0.024116	4.0783e-25	7.6649e-24	-0.18545	-1.13717
SLC2A13	12	0.08398	9.1366e-19	7.7866e-18	-0.18512	-1.13691
TMEM163	2	-0.059199	3.8165e-22	4.8281e-21	-0.1851	-1.1369
GALNTL5	7	-0.065332	6.8007e-15	3.8822e-14	-0.185	-1.13682
GALR1	18	-0.024285	7.1743e-28	2.1623e-26	-0.18497	-1.13679
KCNMB2	3	-0.038969	1.025e-23	1.5819e-22	-0.18493	-1.13676
YEATS4	12	-0.055509	7.2916e-25	1.3211e-23	-0.18491	-1.13675
ACTR10	14	-0.033795	4.9479e-34	5.6828e-32	-0.18488	-1.13672
TSPYL1	6	0.020961	5.4752e-23	7.692e-22	-0.18488	-1.13672
EPHA10	1	0.0085932	3.3256e-26	7.5333e-25	-0.18487	-1.13671
ZDHHC21	9	-0.063268	2.9357e-15	1.7385e-14	-0.18479	-1.13665
RAPGEF4	2	-0.062687	6.4611e-17	4.5247e-16	-0.18472	-1.1366
C5orf22	5	-0.060845	1.2187e-23	1.8605e-22	-0.1845	-1.13642
SLC27A2	15	-0.055332	7.5489e-15	4.2912e-14	-0.1845	-1.13642
ZNF215	11	-0.031821	6.4079e-24	1.0197e-22	-0.18439	-1.13634
AP3B2	15	-0.042456	9.6364e-19	8.1718e-18	-0.18433	-1.13629
CPEB1	15	-0.00093016	7.236e-15	4.1211e-14	-0.18429	-1.13626
CACNB4	2	-0.069457	3.2421e-17	2.3384e-16	-0.18416	-1.13616
BTBD1	15	-0.099923	3.7824e-15	2.2158e-14	-0.18385	-1.13591
LUZP2	11	-0.018089	3.6451e-32	2.6466e-30	-0.18355	-1.13567
NPFFR2	4	-0.068826	3.3396e-13	1.6229e-12	-0.1835	-1.13564
CD24	6	-0.062543	1.7878e-08	5.6483e-08	-0.18339	-1.13555
SEH1L	18	-0.032408	2.1694e-30	1.0443e-28	-0.18328	-1.13546
RFK	9	-0.03832	1.0719e-24	1.8905e-23	-0.18313	-1.13534
CTNNA1	5	-0.051062	2.0453e-30	9.8941e-29	-0.18311	-1.13533
COPS7A	12	-0.017785	1.9187e-33	1.9325e-31	-0.18277	-1.13506
CCDC113	16	-0.065209	5.9199e-29	2.1651e-27	-0.18271	-1.13501
MYO5B	18	-0.009575	1.0679e-26	2.6185e-25	-0.18261	-1.13494
PCDHA2	5	-0.010971	7.1959e-32	4.84e-30	-0.18224	-1.13464
EID1	15	-0.023272	2.4736e-27	6.738e-26	-0.18218	-1.1346
SLC27A4	9	-0.046979	1.4536e-27	4.1645e-26	-0.18209	-1.13453
HSD11B1L	19	-0.046669	2.6573e-24	4.4606e-23	-0.18199	-1.13445
CHL1	3	-0.053312	5.2743e-19	4.6193e-18	-0.18198	-1.13444
SRPK2	7	-0.055725	3.6441e-23	5.2529e-22	-0.18171	-1.13423
KCNH5	14	-0.022511	3.9731e-22	5.0149e-21	-0.1816	-1.13414
FEZ1	11	-0.046209	6.3264e-29	2.3009e-27	-0.18155	-1.1341
POLR2K	8	-0.028675	1.9887e-29	7.9709e-28	-0.18155	-1.1341
OSBPL10	3	-0.048915	2.4278e-26	5.6064e-25	-0.18142	-1.134
DDA1	19	-0.0041085	6.5179e-33	5.7404e-31	-0.18139	-1.13398
MTMR6	13	-0.084296	3.4657e-14	1.8469e-13	-0.18127	-1.13388
DCDC2	6	-0.049735	2.5662e-11	1.0474e-10	-0.18109	-1.13374
TMEM14A	6	-0.052235	2.7291e-24	4.5734e-23	-0.18105	-1.13371
EEF1E1	6	-0.05247	4.9561e-28	1.5418e-26	-0.18089	-1.13358
PCDHAC2	5	-0.012958	5.6216e-31	3.0712e-29	-0.18081	-1.13352
NTN4	12	-0.037764	1.7853e-27	5.0161e-26	-0.1807	-1.13343
KLF10	8	-0.030521	4.4425e-22	5.5538e-21	-0.18055	-1.13332
NDUFS4	5	-0.0049707	2.448e-33	2.3801e-31	-0.18044	-1.13323
NUDT18	8	-0.057757	4.4103e-19	3.8982e-18	-0.18031	-1.13313
CD47	3	-0.062762	2.7069e-14	1.4593e-13	-0.18002	-1.1329
PCDHA1	5	-0.012918	1.2114e-31	7.7066e-30	-0.17985	-1.13277
C1orf115	1	-0.02646	7.1601e-26	1.517e-24	-0.17965	-1.13261
WASL	7	-0.071336	2.0097e-16	1.3382e-15	-0.17964	-1.1326
GTF2H3	12	-0.071158	1.0252e-25	2.1161e-24	-0.17963	-1.13259
TTC9	14	-0.054526	9.2161e-22	1.1054e-20	-0.17935	-1.13237
HCG18	6	-0.02516	1.1088e-28	3.8441e-27	-0.17934	-1.13237
NDUFA9	12	-0.041968	1.0727e-29	4.5356e-28	-0.17929	-1.13233
CHRDL2	11	-0.056286	3.48e-24	5.729e-23	-0.17927	-1.13231
CYP24A1	20	-0.015717	1.3957e-13	7.0312e-13	-0.17926	-1.1323
MRPS25	3	0.0050868	5.0818e-30	2.2787e-28	-0.17926	-1.1323
RBM18	9	-0.069888	3.2867e-19	2.9377e-18	-0.17903	-1.13212
PCDHA9	5	-0.01348	6.6599e-31	3.5983e-29	-0.17888	-1.132
ADCY2	5	-0.030725	5.4942e-30	2.4441e-28	-0.17886	-1.13199
LMBR1	7	-0.037998	2.8463e-30	1.3262e-28	-0.17852	-1.13172
SMPD3	16	-0.031937	7.5055e-28	2.2454e-26	-0.1785	-1.13171
FAM149A	4	-0.038166	1.7489e-21	2.0355e-20	-0.17848	-1.13169
SPAG6	10	-0.083394	1.9899e-12	9.0258e-12	-0.17829	-1.13154
C9orf72	9	-0.032458	5.442e-14	2.8479e-13	-0.17828	-1.13153
CACNB3	12	-0.052579	1.494e-19	1.3897e-18	-0.1782	-1.13147
DPY19L2	12	-0.048719	4.8657e-19	4.2815e-18	-0.17814	-1.13142
PCDHA10	5	-0.013141	1.0669e-30	5.4783e-29	-0.17801	-1.13132
MRPS18C	4	-0.073552	7.3463e-26	1.5531e-24	-0.17795	-1.13128
SYN3	22	-0.04067	3.1258e-17	2.2583e-16	-0.17794	-1.13127
CDKN2D	19	0.032233	4.7813e-36	9.3438e-34	-0.17782	-1.13117
PPL	16	-0.040152	1.8062e-16	1.2072e-15	-0.17776	-1.13113
XPO7	8	-0.052992	4.8203e-16	3.0852e-15	-0.17775	-1.13112
TMEM14B	6	-0.033244	1.3206e-36	3.0877e-34	-0.17763	-1.13102
SERPINF1	17	-0.070449	3.718e-17	2.663e-16	-0.17754	-1.13095
DUSP27	1	-0.033549	2.4881e-24	4.1945e-23	-0.17739	-1.13084
LRFN2	6	-0.016695	5.4196e-20	5.2615e-19	-0.17722	-1.1307
FGF9	13	-0.018773	9.4513e-21	9.9852e-20	-0.17706	-1.13058
KLK7	19	-0.017208	9.0142e-13	4.2097e-12	-0.17677	-1.13035
PDCD2	6	-0.015743	1.0855e-37	3.411e-35	-0.17661	-1.13022
RDH12	14	0.010507	5.9845e-29	2.1847e-27	-0.17652	-1.13015
PPP1R2	3	-0.059632	5.7789e-27	1.4836e-25	-0.17647	-1.13012
ACOT4	14	-0.0689	2.5353e-23	3.7122e-22	-0.17646	-1.13011
GRM1	6	-0.076395	2.0831e-12	9.4388e-12	-0.17642	-1.13008
TMEM132B	12	-0.043167	9.1616e-23	1.2535e-21	-0.17638	-1.13004
DNAJC6	1	-0.063187	1.0499e-21	1.2528e-20	-0.17635	-1.13002
PCDHB3	5	-0.035642	2.3301e-20	2.3589e-19	-0.17635	-1.13002
PITPNA	17	-0.018807	2.1001e-35	3.3263e-33	-0.17626	-1.12995
ACADSB	10	-0.076656	4.335e-28	1.3644e-26	-0.17625	-1.12994
IDI1	10	-0.079702	8.9225e-18	6.8372e-17	-0.17622	-1.12992
ZDHHC23	3	-0.036403	3.3178e-26	7.5201e-25	-0.17609	-1.12982
CACNG1	17	-0.026085	7.915e-32	5.2606e-30	-0.17602	-1.12976
TECTA	11	-0.031199	2.4821e-28	8.0777e-27	-0.176	-1.12975
PCDHA4	5	-0.014689	7.1072e-31	3.8086e-29	-0.1759	-1.12967
GGH	8	-0.058935	1.969e-19	1.805e-18	-0.17567	-1.12949
ANKRD46	8	-0.018511	2.2275e-24	3.7698e-23	-0.17552	-1.12937
TBL1XR1	3	-0.081472	1.6494e-13	8.2459e-13	-0.17552	-1.12937
CDS1	4	-0.028008	7.1565e-21	7.67e-20	-0.17546	-1.12932
DPYS	8	-0.057265	2.0526e-21	2.3631e-20	-0.17546	-1.12932
NHLRC1	6	-0.07755	2.4976e-16	1.645e-15	-0.17534	-1.12923
USP12	13	-0.054254	8.8932e-16	5.5581e-15	-0.17533	-1.12922
CNTNAP5	2	-0.065671	1.9195e-16	1.2805e-15	-0.17532	-1.12921
CORO2A	9	-0.028904	1.6244e-20	1.6703e-19	-0.17523	-1.12914
NLE1	17	-0.038872	3.4319e-30	1.5782e-28	-0.17501	-1.12897
MPPED1	22	-0.0095662	4.4869e-16	2.8789e-15	-0.17499	-1.12896
DOK6	18	-0.057323	1.6973e-20	1.7426e-19	-0.17484	-1.12884
CALN1	7	-0.025162	4.1402e-18	3.2814e-17	-0.17467	-1.12871
PCDHA8	5	-0.015097	1.0443e-30	5.3833e-29	-0.17462	-1.12867
MAPK10	4	-0.042472	3.0439e-27	8.1558e-26	-0.17449	-1.12857
SLC12A5	20	-0.052527	5.3393e-14	2.7971e-13	-0.17446	-1.12854
IDH3A	15	-0.070288	1.143e-16	7.8124e-16	-0.17444	-1.12853
MCAT	22	-0.043758	1.2506e-30	6.322e-29	-0.17443	-1.12852
VDAC3	8	-0.063001	4.3435e-19	3.8409e-18	-0.17433	-1.12844
POLR3A	10	-0.064473	2.7126e-20	2.7216e-19	-0.17428	-1.1284
PRDM12	9	-0.028374	1.1148e-18	9.389e-18	-0.17407	-1.12824
EPHA3	3	-0.031001	6.7982e-26	1.4505e-24	-0.17392	-1.12812
RPGRIP1L	16	-0.029803	2.4135e-26	5.5765e-25	-0.17379	-1.12802
PCDHA6	5	-0.016237	4.1251e-29	1.552e-27	-0.17376	-1.12799
RNF175	4	-0.041879	1.2278e-15	7.5546e-15	-0.17374	-1.12798
PIN1	19	-0.012912	1.3266e-28	4.5115e-27	-0.17331	-1.12764
RNF11	1	-0.027305	6.5868e-34	7.3295e-32	-0.17326	-1.1276
UQCRFS1	19	-0.041795	5.7153e-31	3.118e-29	-0.17315	-1.12752
NDUFV1	11	-0.067614	2.6891e-25	5.2135e-24	-0.17313	-1.1275
KCNJ9	1	-0.079572	3.8131e-16	2.4643e-15	-0.173	-1.1274
SGPP2	2	-0.016407	1.569e-21	1.8336e-20	-0.17282	-1.12726
PRICKLE1	12	-0.037339	4.1383e-17	2.9539e-16	-0.1728	-1.12724
TDGF1	3	-9.153e-05	5.098e-09	1.6896e-08	-0.17246	-1.12698
TTLL11	9	-0.065136	3.7192e-26	8.3195e-25	-0.17228	-1.12684
SLITRK1	13	0.0042016	1.1576e-21	1.3754e-20	-0.17225	-1.12681
PANK3	5	-0.048472	3.8058e-31	2.1572e-29	-0.17208	-1.12668
VAMP2	17	0.019578	2.1787e-12	9.849e-12	-0.17205	-1.12666
RBM24	6	-0.038002	4.5334e-31	2.5294e-29	-0.17179	-1.12646
PER2	2	0.015637	3.7335e-25	7.0607e-24	-0.17165	-1.12635
LSM11	5	-0.066015	2.4213e-15	1.4423e-14	-0.17154	-1.12626
CCNB1	5	-0.071466	1.152e-16	7.8724e-16	-0.17149	-1.12622
FBXL16	16	0.14046	5.8352e-12	2.5232e-11	-0.17147	-1.12621
NDFIP1	5	0.026826	2.9595e-15	1.7518e-14	-0.17147	-1.12621
GRASP	12	0.01694	2.5838e-29	1.0109e-27	-0.17146	-1.1262
MRPS23	17	-0.021148	3.4868e-31	2.0083e-29	-0.17143	-1.12617
GULP1	2	-0.029519	1.4033e-21	1.6503e-20	-0.17131	-1.12608
TMEFF2	2	-0.010322	1.0228e-21	1.2219e-20	-0.1712	-1.12599
NPM2	8	-0.063656	1.0622e-19	1.0006e-18	-0.17116	-1.12596
STXBP1	9	0.036414	1.18e-16	8.0581e-16	-0.17115	-1.12596
ZMAT4	8	-0.040808	1.5099e-17	1.1282e-16	-0.17115	-1.12596
GDPD1	17	-0.042797	5.5901e-22	6.9094e-21	-0.17113	-1.12594
TMED2	12	-0.071527	9.3949e-14	4.8051e-13	-0.17107	-1.12589
GHITM	10	0.003629	2.4519e-16	1.6168e-15	-0.17101	-1.12585
GCNT1	9	-0.039498	4.8813e-23	6.902e-22	-0.17094	-1.12579
MRPL15	8	-0.029532	7.2622e-28	2.1848e-26	-0.17084	-1.12571
GPR26	10	-0.018221	2.1539e-13	1.0652e-12	-0.17076	-1.12565
HPCAL1	2	-0.027988	2.9035e-19	2.6081e-18	-0.17074	-1.12564
RUNDC1	17	-0.018267	1.7402e-28	5.8225e-27	-0.17069	-1.1256
KIRREL2	19	-0.013927	3.4391e-28	1.0965e-26	-0.17063	-1.12555
ABCC12	16	0.007052	3.4345e-21	3.8239e-20	-0.17061	-1.12553
MPPED2	11	-0.032555	3.6911e-31	2.1043e-29	-0.17058	-1.12551
GPR85	7	-0.051463	3.3931e-17	2.442e-16	-0.17036	-1.12534
CACNA1G	17	0.010406	5.4632e-16	3.4814e-15	-0.17022	-1.12523
SEZ6	17	0.038481	1.0144e-19	9.5851e-19	-0.16974	-1.12486
PIAS2	18	-0.036715	8.6467e-33	7.4157e-31	-0.16973	-1.12485
MED31	17	-0.052755	2.541e-23	3.7187e-22	-0.16932	-1.12453
AMPH	7	-0.031103	2.2514e-13	1.1108e-12	-0.16922	-1.12445
SCOC	4	0.002004	7.1201e-37	1.8044e-34	-0.16893	-1.12422
SPATA2L	16	0.013746	2.6546e-20	2.6675e-19	-0.16888	-1.12419
TOMM22	22	-0.034135	4.3837e-29	1.6383e-27	-0.16886	-1.12417
TSPYL5	8	-0.034086	1.345e-29	5.5731e-28	-0.16867	-1.12402
KCNT1	9	-0.049042	9.2707e-12	3.9304e-11	-0.16866	-1.12401
MYCBP2	13	-0.0223	6.6419e-22	8.12e-21	-0.1685	-1.12389
PPP1R14C	6	-0.045849	1.2661e-28	4.3209e-27	-0.16842	-1.12383
ZNF233	19	-0.01534	1.3502e-20	1.3997e-19	-0.16823	-1.12368
THSD7A	7	-0.051382	2.9082e-22	3.7404e-21	-0.16797	-1.12348
CPNE6	14	-0.020624	2.1948e-18	1.7879e-17	-0.16791	-1.12343
DLAT	11	-0.016364	7.1837e-30	3.1111e-28	-0.16782	-1.12336
GNAQ	9	-0.053953	6.3358e-14	3.2911e-13	-0.16765	-1.12323
SLC30A9	4	-0.010127	2.2747e-28	7.4644e-27	-0.16734	-1.12299
ZFPM2	8	-0.077796	2.4544e-14	1.3285e-13	-0.16728	-1.12294
SUMO3	21	-0.014392	1.6336e-22	2.1664e-21	-0.16723	-1.1229
KIF3C	2	-0.050767	3.7271e-17	2.6691e-16	-0.16715	-1.12284
SACS	13	-0.046806	2.3189e-15	1.3839e-14	-0.16679	-1.12256
RAD51C	17	-0.027154	9.945e-21	1.0476e-19	-0.16673	-1.12251
TRIM67	1	-0.015546	2.3456e-33	2.3034e-31	-0.16669	-1.12248
NRCAM	7	-0.037957	8.5151e-22	1.0276e-20	-0.16651	-1.12234
LGMN	14	-0.061871	1.5749e-17	1.1743e-16	-0.1665	-1.12233
PTHLH	12	0.012535	7.7619e-19	6.6584e-18	-0.16647	-1.12231
TNNI3K	1	-0.075579	3.2394e-17	2.3369e-16	-0.16634	-1.12221
DGCR9	22	-0.032037	5.251e-23	7.3954e-22	-0.16633	-1.1222
MORF4	4	-0.063481	3.4661e-21	3.858e-20	-0.1663	-1.12218
GRM8	7	-0.042373	5.0317e-25	9.3449e-24	-0.16623	-1.12212
GNAL	18	-0.033271	4.0506e-23	5.8048e-22	-0.16622	-1.12211
RUFY3	4	-0.055544	1.6708e-15	1.0147e-14	-0.16621	-1.12211
COX5A	15	-0.0080244	7.5535e-23	1.0407e-21	-0.1661	-1.12202
MYL5	4	-0.03695	6.6376e-18	5.1588e-17	-0.16607	-1.122
MED12L	3	-0.059729	8.6352e-20	8.2128e-19	-0.16601	-1.12195
HPCAL4	1	-0.024472	2.3793e-21	2.7058e-20	-0.16599	-1.12194
NOLC1	10	-0.061413	1.6174e-19	1.4973e-18	-0.16594	-1.1219
NIPA1	15	-0.044923	1.185e-31	7.5563e-30	-0.16586	-1.12183
C4orf33	4	-0.070888	7.3095e-19	6.2937e-18	-0.16584	-1.12182
RASAL1	12	-0.054977	7.3411e-24	1.1558e-22	-0.16581	-1.1218
DCTN2	12	-0.052315	1.2142e-29	5.0792e-28	-0.16547	-1.12153
PRKAR2B	7	-0.074405	4.5895e-15	2.6652e-14	-0.16545	-1.12152
GLCE	15	-0.053946	8.3804e-26	1.7512e-24	-0.16536	-1.12145
ZDHHC8	22	-0.0090629	1.0436e-23	1.6101e-22	-0.16532	-1.12141
ARPC5L	9	-0.016125	1.5602e-36	3.5838e-34	-0.16531	-1.12141
SNCG	10	0.017234	3.9878e-08	1.2206e-07	-0.1653	-1.1214
GPR68	14	-0.053386	1.3034e-12	6.0036e-12	-0.16525	-1.12136
LHFPL5	6	-0.0076894	8.0631e-18	6.2102e-17	-0.16515	-1.12128
PSMD8	19	-0.060076	4.3469e-26	9.625e-25	-0.16511	-1.12125
UQCRH	1	-0.032471	2.3859e-28	7.8032e-27	-0.1649	-1.12109
FKBP1B	2	-0.041843	2.4183e-22	3.1371e-21	-0.16482	-1.12103
DNAJC18	5	-0.051632	1.153e-32	9.5347e-31	-0.16469	-1.12093
MICAL2	11	-0.075289	5.1781e-15	2.9924e-14	-0.16456	-1.12082
PACSIN1	6	0.00031624	1.1422e-20	1.1958e-19	-0.16447	-1.12075
CASQ1	1	-0.00724	4.4955e-14	2.3711e-13	-0.16443	-1.12072
VIT	2	-0.025249	3.3719e-17	2.4284e-16	-0.16406	-1.12044
TSNAX	1	-0.058146	7.656e-31	4.0749e-29	-0.16394	-1.12034
CX3CL1	16	-0.010725	4.3049e-25	8.0599e-24	-0.16387	-1.12029
GAPDH	12	-0.037939	6.4596e-20	6.225e-19	-0.16387	-1.12029
UGP2	2	-0.038268	2.418e-28	7.882e-27	-0.16375	-1.1202
BMPER	7	-0.033679	7.8467e-25	1.4112e-23	-0.16367	-1.12013
SYNPO2	4	-0.034567	1.8648e-17	1.3834e-16	-0.16366	-1.12013
CCNYL1	2	-0.027826	2.3499e-35	3.6628e-33	-0.16351	-1.12001
DNAJB6	7	-0.059362	3.598e-21	3.9969e-20	-0.16346	-1.11997
RHOV	15	-0.030425	1.8065e-24	3.1013e-23	-0.16344	-1.11995
CDC37L1	9	-0.069461	6.2373e-20	6.0197e-19	-0.16295	-1.11957
KCNA6	12	-0.050092	9.7134e-16	6.0466e-15	-0.1628	-1.11946
BECN1	17	-0.042764	1.2588e-35	2.1879e-33	-0.16273	-1.1194
NTRK2	9	0.008153	6.2013e-18	4.8389e-17	-0.16272	-1.1194
SCRN3	2	-0.014701	6.8418e-27	1.7296e-25	-0.16269	-1.11937
PNMA2	8	-0.011056	2.9068e-16	1.8995e-15	-0.16254	-1.11926
PDHX	11	-0.057801	1.7388e-24	3.0008e-23	-0.16251	-1.11923
RAB6B	3	-0.024796	8.1265e-16	5.0967e-15	-0.16228	-1.11905
ADRA2A	10	0.0010648	1.0516e-16	7.2213e-16	-0.16198	-1.11882
ZNF365	10	-0.055453	8.0106e-15	4.5405e-14	-0.16197	-1.11881
PPP2R2B	5	-0.013656	6.4186e-36	1.218e-33	-0.16187	-1.11874
GOT2	16	-0.047364	1.3031e-24	2.276e-23	-0.16179	-1.11867
OAT	10	-0.046597	8.7242e-24	1.3609e-22	-0.16176	-1.11865
INPP5F	10	-0.0087196	7.4835e-18	5.7876e-17	-0.16172	-1.11862
SYNGR4	19	0.015748	3.892e-20	3.8277e-19	-0.16164	-1.11856
CACNA1D	3	-0.03175	9.8818e-25	1.7508e-23	-0.16155	-1.11849
PSMD7	16	-0.015571	2.3098e-34	2.809e-32	-0.16148	-1.11843
NR4A1	12	0.036358	1.07e-07	3.1469e-07	-0.16127	-1.11827
SYT4	18	0.01753	1.3434e-18	1.1239e-17	-0.16118	-1.1182
PRKAG2	7	-0.059722	6.0018e-17	4.2189e-16	-0.16116	-1.11819
TMEM38A	19	-0.010787	2.8936e-26	6.6274e-25	-0.16075	-1.11787
PANK2	20	-0.020525	7.4869e-28	2.2415e-26	-0.16072	-1.11784
LPGAT1	1	-0.077493	5.28e-17	3.7288e-16	-0.1607	-1.11783
RUNDC3B	7	-0.046584	2.7698e-19	2.4959e-18	-0.16053	-1.1177
CDC42EP3	2	-0.029696	1.4853e-17	1.1106e-16	-0.16051	-1.11768
PIP5K1B	9	-0.066479	4.0284e-16	2.5961e-15	-0.16051	-1.11768
HTR7	10	-0.023289	7.132e-28	2.1516e-26	-0.16043	-1.11762
TIMM13	19	-0.017438	1.9782e-18	1.6185e-17	-0.16037	-1.11757
CD2BP2	16	-0.04526	2.6691e-26	6.1492e-25	-0.16033	-1.11754
C1orf52	1	-0.06871	3.3634e-28	1.0753e-26	-0.15987	-1.11719
SLC39A9	14	-0.024823	2.1459e-25	4.2209e-24	-0.15981	-1.11714
NDFIP2	13	-0.02636	3.7054e-19	3.2952e-18	-0.15977	-1.11711
SERINC3	20	-0.043164	1.6782e-22	2.2202e-21	-0.15972	-1.11707
DDAH1	1	-0.073748	8.8017e-24	1.3717e-22	-0.15971	-1.11706
OR2T34	1	-0.021692	2.1286e-24	3.618e-23	-0.1597	-1.11705
SPATA7	14	-0.036231	5.142e-26	1.1221e-24	-0.15956	-1.11695
PCYOX1	2	-0.027509	1.5235e-18	1.2646e-17	-0.15951	-1.11691
UNC13A	19	-0.00013478	1.5348e-21	1.7942e-20	-0.15949	-1.11689
TBPL1	6	-0.05969	2.0181e-18	1.6497e-17	-0.15947	-1.11688
NDUFB6	9	-0.043174	4.9237e-27	1.2757e-25	-0.15933	-1.11677
STK24	13	-0.050979	2.7653e-29	1.0744e-27	-0.15914	-1.11662
DTX4	11	-0.023901	5.8991e-31	3.2094e-29	-0.15913	-1.11661
WDR17	4	0.045818	1.0511e-17	7.9906e-17	-0.15909	-1.11658
NOVA1	14	-0.04641	9.0062e-28	2.6519e-26	-0.15894	-1.11647
JAZF1	7	-0.0054408	1.0787e-26	2.6416e-25	-0.15886	-1.1164
PPP2CA	5	-0.038184	1.0215e-26	2.5175e-25	-0.1588	-1.11636
PLCL2	3	-0.034545	6.3347e-20	6.1092e-19	-0.15878	-1.11634
CAPZA2	7	-0.088178	5.6247e-12	2.4383e-11	-0.15857	-1.11618
ABHD6	3	-0.08586	1.9151e-12	8.7004e-12	-0.15855	-1.11616
FAM102B	1	-0.045513	6.6292e-18	5.1533e-17	-0.15845	-1.11609
LANCL2	7	-0.030116	1.1319e-34	1.4582e-32	-0.15832	-1.11599
DIO2	14	0.0018325	2.9147e-09	9.8851e-09	-0.15825	-1.11593
GALNT9	12	-0.052404	8.8585e-18	6.7895e-17	-0.15813	-1.11584
TSPYL4	6	0.0028698	3.505e-23	5.0597e-22	-0.15802	-1.11575
FNDC4	2	-0.0054143	2.1022e-27	5.7987e-26	-0.15796	-1.11571
CSNK2A1	20	-0.053237	1.2087e-23	1.8473e-22	-0.15783	-1.11561
TRIM37	17	-0.02424	3.084e-23	4.4801e-22	-0.15778	-1.11557
FDPS	1	-0.049198	1.8813e-22	2.4732e-21	-0.15776	-1.11555
PPP2R5C	14	-0.045227	3.1424e-33	2.9529e-31	-0.15774	-1.11554
CCNH	5	-0.023386	1.6985e-23	2.5446e-22	-0.15768	-1.11549
VTA1	6	-0.0014332	3.1536e-25	6.0376e-24	-0.15748	-1.11534
NRG4	15	-0.040911	5.0813e-13	2.4252e-12	-0.15736	-1.11524
PRMT1	19	-0.045227	7.5651e-17	5.2632e-16	-0.15718	-1.11511
NFKBIE	6	-0.018463	3.4518e-38	1.2554e-35	-0.15717	-1.1151
NPTXR	22	0.076502	2.0432e-13	1.0122e-12	-0.15717	-1.1151
IMMT	2	-0.024193	5.5389e-29	2.0353e-27	-0.15707	-1.11502
SLC1A6	19	-0.046805	2.0548e-16	1.3669e-15	-0.157	-1.11497
HABP4	9	0.021233	5.1883e-28	1.611e-26	-0.15694	-1.11492
HINT1	5	0.0099195	1.4983e-27	4.2766e-26	-0.15678	-1.1148
DNMT3A	2	-0.031325	5.7542e-26	1.2419e-24	-0.15671	-1.11474
AK5	1	-0.034865	1.7372e-14	9.5409e-14	-0.15664	-1.11469
MAST3	19	-0.028737	1.6575e-27	4.6873e-26	-0.15657	-1.11463
COL5A2	2	-0.041393	2.9805e-13	1.454e-12	-0.15648	-1.11456
LDHA	11	-0.021048	2.368e-15	1.4123e-14	-0.15646	-1.11455
ATP6V1E1	22	0.017881	9.0048e-28	2.6519e-26	-0.15645	-1.11454
LRRC40	1	-0.06725	2.3243e-22	3.0211e-21	-0.15634	-1.11446
BFSP1	20	-0.048044	5.7147e-33	5.0786e-31	-0.1562	-1.11435
CA14	1	-0.082837	1.4089e-09	4.9193e-09	-0.15618	-1.11433
NEK10	3	-0.040727	5.6161e-28	1.7289e-26	-0.15612	-1.11429
ZMIZ2	7	0.010646	1.4954e-22	1.9925e-21	-0.15604	-1.11422
LRRC4C	11	-0.054731	2.551e-22	3.2973e-21	-0.15572	-1.11398
SPINK2	4	-0.0052557	1.1919e-20	1.2445e-19	-0.1556	-1.11388
KCNS3	2	-0.021707	4.0378e-21	4.464e-20	-0.15559	-1.11388
DDX1	2	-0.043552	5.5904e-23	7.8481e-22	-0.15555	-1.11385
PTPRN	2	0.07715	1.3265e-11	5.5461e-11	-0.15552	-1.11382
RAP2B	3	-0.065298	2.5205e-23	3.6955e-22	-0.15545	-1.11377
TIMM23	10	-0.0083656	4.9576e-28	1.5418e-26	-0.15538	-1.11371
LRRC20	10	-0.049319	6.7295e-22	8.2194e-21	-0.15522	-1.11359
CHMP5	9	-0.00090744	4.245e-26	9.4152e-25	-0.15505	-1.11346
PRKCZ	1	-0.041348	4.2407e-22	5.3202e-21	-0.15504	-1.11345
ACP2	11	-0.010086	2.9526e-24	4.9101e-23	-0.15486	-1.11331
RPA3	7	-0.027168	1.4944e-25	3.0025e-24	-0.15475	-1.11323
ETV1	7	0.054349	7.2103e-24	1.137e-22	-0.15471	-1.1132
SKAP2	7	-0.072546	1.0617e-16	7.2818e-16	-0.15468	-1.11317
AUH	9	0.029185	1.3613e-22	1.8219e-21	-0.15457	-1.11309
RAB6C	2	-0.026093	6.4421e-34	7.1888e-32	-0.15456	-1.11308
TYRP1	9	-0.0039993	1.2673e-17	9.5437e-17	-0.15439	-1.11295
ARMC1	8	-0.060386	6.9042e-15	3.9378e-14	-0.15436	-1.11293
CDR2	16	-0.010588	1.7953e-22	2.3648e-21	-0.15434	-1.11291
RND1	12	-0.024593	4.7207e-21	5.1738e-20	-0.15419	-1.1128
BCAT1	12	-0.019245	3.7849e-18	3.0156e-17	-0.15417	-1.11278
COG8	16	-0.048806	1.574e-30	7.7966e-29	-0.15407	-1.1127
ITPR1	3	-0.058401	1.4419e-18	1.2015e-17	-0.15404	-1.11268
SEMA3G	3	-0.0059006	9.0497e-12	3.8417e-11	-0.15403	-1.11267
LAMB1	7	-0.048459	1.9079e-17	1.4121e-16	-0.15387	-1.11255
MAP3K9	14	-0.066083	2.0248e-16	1.3476e-15	-0.15379	-1.11249
PCDH20	13	-0.029557	1.3391e-18	1.1208e-17	-0.15373	-1.11244
PSMD14	2	-0.070547	5.5546e-20	5.3872e-19	-0.15346	-1.11223
MAPT	17	-0.023487	4.7521e-14	2.5005e-13	-0.15339	-1.11218
HTR2B	2	-0.059814	1.9099e-17	1.4133e-16	-0.15333	-1.11213
RTN4RL1	17	-0.044051	8.6682e-19	7.4132e-18	-0.15325	-1.11207
ARIH1	15	-0.073366	6.4849e-18	5.0531e-17	-0.15322	-1.11205
LRRC28	15	-0.041009	4.477e-16	2.8735e-15	-0.15311	-1.11196
PGAP1	2	-0.04274	1.4357e-20	1.4856e-19	-0.1531	-1.11196
VRK1	14	-0.049241	1.451e-23	2.1905e-22	-0.15309	-1.11195
CABYR	18	-0.06871	1.286e-16	8.7427e-16	-0.153	-1.11188
UQCRC2	16	-0.013266	2.1001e-28	6.9553e-27	-0.15293	-1.11183
KCTD16	5	-0.041851	1.1601e-13	5.8865e-13	-0.15288	-1.11179
HMGN2	1	-0.010706	1.0106e-15	6.2819e-15	-0.15283	-1.11175
LRRTM3	10	-0.042421	4.1668e-22	5.2342e-21	-0.15282	-1.11174
LHX6	9	-0.0070386	4.1208e-25	7.73e-24	-0.15267	-1.11162
HBS1L	6	-0.079025	4.3909e-17	3.1195e-16	-0.15266	-1.11162
GRIN1	9	0.0043501	1.1012e-08	3.5389e-08	-0.15262	-1.11159
ZNF675	19	-0.039779	6.8272e-24	1.0809e-22	-0.15259	-1.11156
SLC4A1AP	2	-0.023059	1.8051e-28	6.0243e-27	-0.15255	-1.11153
CCDC85A	2	-0.044541	6.6152e-24	1.0499e-22	-0.15249	-1.11149
FAM131A	3	0.032279	9.0208e-35	1.2011e-32	-0.15247	-1.11147
THOC7	3	-0.0068556	5.9236e-34	6.6862e-32	-0.15244	-1.11145
GUCA1C	3	-0.048595	6.7825e-12	2.9168e-11	-0.15242	-1.11143
ACSL6	5	-0.0469	2.9026e-19	2.6079e-18	-0.15239	-1.11141
INSM1	20	-0.039872	1.5403e-19	1.431e-18	-0.15234	-1.11137
UBFD1	16	-0.044008	6.202e-05	0.00013657	-0.15228	-1.11132
KCNK2	1	-0.084149	5.119e-10	1.8663e-09	-0.15218	-1.11125
ACTG1	17	-0.036348	1.1176e-10	4.3101e-10	-0.15217	-1.11124
DDHD2	8	-0.045801	2.8374e-27	7.6286e-26	-0.15217	-1.11124
ADO	10	-0.046639	6.5006e-30	2.8277e-28	-0.15202	-1.11112
SGPP1	14	-0.082732	2.4988e-12	1.1222e-11	-0.15199	-1.1111
ATP6V1F	7	-0.039587	4.9779e-25	9.2493e-24	-0.15198	-1.11109
MYB	6	-0.012758	5.9102e-27	1.5124e-25	-0.15192	-1.11105
CAMK2N1	1	-0.05008	4.3268e-14	2.2865e-13	-0.1518	-1.11095
EIF4E3	3	-0.056502	1.2577e-23	1.9134e-22	-0.15178	-1.11094
SYTL2	11	-0.02876	1.702e-29	6.9135e-28	-0.15174	-1.11091
PDS5B	13	-0.06674	1.3006e-16	8.8343e-16	-0.15165	-1.11084
ODF2L	1	-0.042508	2.9075e-16	1.8997e-15	-0.15161	-1.11081
ATP6V1H	8	-0.040084	1.7999e-19	1.655e-18	-0.15153	-1.11075
FAHD1	16	-0.029259	2.2021e-22	2.8727e-21	-0.1515	-1.11072
UBE2N	12	-0.05276	1.24e-30	6.2847e-29	-0.15141	-1.11065
EIF2S1	14	0.00036631	1.2125e-31	7.7066e-30	-0.15139	-1.11064
KCNQ2	20	-0.0029631	2.7728e-21	3.1235e-20	-0.15135	-1.11061
PRKG2	4	-0.047295	3.5384e-21	3.9351e-20	-0.15131	-1.11058
MCHR1	22	-0.023927	3.509e-29	1.3369e-27	-0.1513	-1.11057
TXN	9	-0.023115	1.8028e-35	2.9022e-33	-0.1512	-1.11049
MYOZ3	5	-0.027882	2.2344e-28	7.3445e-27	-0.15118	-1.11048
LAMB3	1	-0.17791	1.244e-10	4.7747e-10	-0.15115	-1.11045
WNK2	9	-0.004208	3.6261e-28	1.1533e-26	-0.15074	-1.11014
PDF	16	-0.050863	1.2261e-28	4.2112e-27	-0.15066	-1.11008
CHCHD2	7	-0.010854	2.4213e-32	1.8468e-30	-0.15065	-1.11007
CERKL	2	-0.057625	6.571e-13	3.106e-12	-0.15057	-1.11001
AKAP6	14	-0.030092	5.06e-23	7.1417e-22	-0.15053	-1.10998
GLRX2	1	-0.029968	5.7221e-19	4.987e-18	-0.15048	-1.10994
ARMC8	3	-0.03374	1.8451e-26	4.3528e-25	-0.15046	-1.10992
DOC2A	16	-0.006994	1.8543e-23	2.7664e-22	-0.15042	-1.10989
CTXN1	19	0.10881	7.5362e-10	2.7027e-09	-0.15041	-1.10988
AHNAK2	14	-0.047014	1.8229e-15	1.102e-14	-0.15025	-1.10976
PRKCD	3	-0.00098046	7.5219e-24	1.1814e-22	-0.15013	-1.10967
PDHB	3	-0.062742	4.3843e-27	1.1451e-25	-0.15008	-1.10963
SHANK2	11	-0.031998	1.4757e-22	1.9675e-21	-0.14997	-1.10955
TUBGCP5	15	-0.046278	4.4825e-27	1.1684e-25	-0.1499	-1.10949
GALNT11	7	-0.024441	7.066e-31	3.7917e-29	-0.14988	-1.10948
EXOC8	1	-0.05277	1.2308e-20	1.2827e-19	-0.14973	-1.10936
EIF1B	3	-0.007725	2.1593e-20	2.1944e-19	-0.14961	-1.10927
ZNF239	10	-0.04641	1.0097e-23	1.5615e-22	-0.1496	-1.10926
CIAPIN1	16	-0.059207	1.1607e-29	4.8814e-28	-0.14954	-1.10922
FBXO34	14	-0.051444	2.0524e-15	1.2322e-14	-0.14937	-1.10909
ASPHD1	16	0.0062995	4.6645e-28	1.4599e-26	-0.14932	-1.10905
METTL6	3	-0.047258	7.0672e-33	6.1937e-31	-0.1493	-1.10903
ENOPH1	4	-0.02951	6.5195e-32	4.4229e-30	-0.1492	-1.10895
PSMG1	21	-0.0099641	1.4769e-29	6.0936e-28	-0.14915	-1.10892
COQ3	6	-0.060001	4.4296e-23	6.3087e-22	-0.14913	-1.1089
SUSD5	3	-0.051037	8.5354e-18	6.5546e-17	-0.14911	-1.10889
TUBGCP4	15	-0.031735	3.0707e-18	2.4681e-17	-0.14906	-1.10885
LHFPL4	3	-0.062757	3.3913e-15	1.9963e-14	-0.14883	-1.10867
TCERG1L	10	-0.035094	2.8984e-16	1.8947e-15	-0.14876	-1.10862
GTDC1	2	-0.037284	8.2577e-28	2.4499e-26	-0.14873	-1.10859
FXYD6	11	0.090543	8.2598e-16	5.1762e-15	-0.14872	-1.10859
SFPQ	1	-0.023412	3.7851e-24	6.2053e-23	-0.14858	-1.10848
ABHD10	3	-0.063689	7.3703e-15	4.1951e-14	-0.14856	-1.10846
SLC25A3	12	0.0055015	2.191e-31	1.32e-29	-0.14855	-1.10845
HMGCR	5	-0.06682	8.3622e-18	6.4267e-17	-0.14845	-1.10838
SERPINB2	18	-0.010006	3.9289e-17	2.807e-16	-0.14844	-1.10837
ATP6V1C1	8	-0.075635	4.2526e-15	2.4795e-14	-0.1483	-1.10826
FAM110C	2	-0.058495	3.4404e-16	2.2315e-15	-0.14805	-1.10807
ZNF706	8	-0.059799	4.0461e-20	3.9713e-19	-0.14796	-1.108
GABRG3	15	-0.041326	3.1213e-22	3.9936e-21	-0.14789	-1.10795
PFKM	12	0.0097399	2.7199e-23	3.9717e-22	-0.14782	-1.10789
CCDC136	7	-0.0069705	8.0201e-29	2.8561e-27	-0.14776	-1.10785
SIRT5	6	-0.016486	3.1214e-27	8.3579e-26	-0.14771	-1.10781
PPCS	1	-0.020329	1.1293e-31	7.2479e-30	-0.14769	-1.10779
PAIP1	5	-0.083282	1.8827e-12	8.5582e-12	-0.14752	-1.10766
SLC6A17	1	0.0064302	3.4569e-14	1.843e-13	-0.14749	-1.10764
ARL6	3	-0.0094227	2.3533e-25	4.6011e-24	-0.14747	-1.10763
PSD3	8	-0.054855	5.7447e-11	2.2715e-10	-0.14745	-1.10761
DKK3	11	-0.11614	3.8415e-08	1.1777e-07	-0.1474	-1.10757
ARL4D	17	0.012652	3.6995e-31	2.106e-29	-0.14734	-1.10753
PSMB7	9	-0.042646	5.1531e-33	4.6213e-31	-0.14732	-1.10751
UQCRC1	3	-0.054951	1.712e-22	2.2619e-21	-0.14729	-1.10749
PI4KA	22	0.015047	1.9649e-21	2.268e-20	-0.14715	-1.10738
CAMK1D	10	-0.030366	3.0871e-17	2.2344e-16	-0.14712	-1.10736
OVOL2	20	-0.082078	5.1286e-17	3.6265e-16	-0.14712	-1.10736
FABP6	5	-0.030969	1.5313e-21	1.7912e-20	-0.14701	-1.10727
E2F3	6	-0.060375	2.0657e-17	1.5221e-16	-0.147	-1.10726
SLC8A1	2	-0.0048239	3.5276e-20	3.4955e-19	-0.14677	-1.10709
ZSCAN1	19	0.012819	9.9957e-22	1.1952e-20	-0.1467	-1.10703
TM2D3	15	-0.036019	2.9927e-24	4.9727e-23	-0.14659	-1.10695
TC2N	14	-0.016739	1.7849e-13	8.8917e-13	-0.14658	-1.10694
GPI	19	-0.05834	2.0087e-17	1.4836e-16	-0.14654	-1.10691
SLC25A46	5	-0.052238	1.119e-23	1.719e-22	-0.14654	-1.10691
MAGEL2	15	-0.024859	3.6962e-17	2.6485e-16	-0.1465	-1.10688
RAB6A	11	-0.0094172	1.7572e-33	1.7881e-31	-0.14649	-1.10687
PI4KAP2	22	-0.04712	1.6568e-22	2.195e-21	-0.1463	-1.10673
ERC2	3	-0.029776	7.0894e-16	4.4663e-15	-0.14624	-1.10668
SGK2	20	-0.059532	2.9104e-09	9.8724e-09	-0.14624	-1.10668
CENPP	9	-0.039287	7.1138e-18	5.5136e-17	-0.14619	-1.10664
SPTBN1	2	-0.058394	1.5679e-09	5.4502e-09	-0.14611	-1.10658
TTC3	21	-0.032225	2.8854e-28	9.336e-27	-0.14599	-1.10649
RAB3GAP1	2	-0.072947	2.1933e-17	1.6115e-16	-0.14591	-1.10643
CAMSAP1	9	-0.068262	1.3412e-29	5.5689e-28	-0.14579	-1.10634
ADCY1	7	-0.0075846	1.6813e-19	1.5508e-18	-0.14558	-1.10618
KCNA1	12	0.027988	4.9765e-10	1.8164e-09	-0.14542	-1.10605
ZNF25	10	0.01147	2.6032e-21	2.9426e-20	-0.1454	-1.10604
INA	10	-0.013191	9.6166e-13	4.4799e-12	-0.14539	-1.10603
LRRC38	1	-0.047627	3.3767e-10	1.2488e-09	-0.14537	-1.10601
CACNA2D1	7	-0.020061	3.4103e-19	3.0403e-18	-0.14515	-1.10585
RPP40	6	-0.048093	1.6694e-29	6.7952e-28	-0.14513	-1.10583
CAMKV	3	-0.014147	2.4118e-15	1.4371e-14	-0.14509	-1.1058
WSCD2	12	-0.036618	7.19e-15	4.0954e-14	-0.14505	-1.10577
NIPSNAP3B	9	-0.01895	3.4729e-17	2.4943e-16	-0.14499	-1.10572
NDUFV2	18	-0.036123	3.1134e-25	5.9678e-24	-0.14497	-1.10571
RAB7B	1	-0.014275	5.4549e-19	4.7668e-18	-0.14497	-1.10571
HDHD2	18	-0.062283	4.2344e-21	4.6669e-20	-0.14486	-1.10562
SPTLC1	9	-0.011015	2.836e-18	2.2883e-17	-0.14486	-1.10562
ECHDC1	6	-0.053108	6.4685e-26	1.3861e-24	-0.14485	-1.10562
SEMA5B	3	-0.027297	1.5851e-21	1.8514e-20	-0.14475	-1.10554
GOPC	6	-0.039939	1.6928e-14	9.3049e-14	-0.1446	-1.10542
BZW2	7	-0.022902	8.9042e-32	5.8488e-30	-0.14447	-1.10532
CXADR	21	-0.053466	3.3311e-19	2.9758e-18	-0.14444	-1.1053
PKD2L1	10	-0.044361	2.113e-15	1.2664e-14	-0.1444	-1.10527
KHDRBS1	1	-0.030421	2.1326e-30	1.0291e-28	-0.1443	-1.10519
GPR176	15	-0.052758	6.6387e-19	5.7337e-18	-0.14422	-1.10513
SLC25A15	13	0.00022505	1.2816e-40	9.8407e-38	-0.14422	-1.10513
CITED2	6	0.10441	1.3897e-08	4.429e-08	-0.14416	-1.10509
STAM	10	-0.042147	1.2013e-26	2.9147e-25	-0.14412	-1.10506
RFPL3S	22	-0.027435	7.2718e-18	5.6305e-17	-0.1441	-1.10504
DAB1	1	-0.018696	7.1647e-19	6.173e-18	-0.14404	-1.105
NUAK1	12	-0.024711	1.2213e-22	1.6436e-21	-0.14391	-1.1049
MMACHC	1	-0.018637	1.2032e-21	1.427e-20	-0.1439	-1.10489
TUBA1B	12	0.18871	1.4873e-11	6.1953e-11	-0.14384	-1.10484
TUBA3C	13	0.0047071	3.7298e-20	3.6799e-19	-0.14381	-1.10482
CIB4	2	-0.034598	6.9468e-11	2.729e-10	-0.14362	-1.10467
MYO16	13	-0.027915	1.5925e-19	1.4761e-18	-0.14362	-1.10467
PCNP	3	0.13374	1.2762e-21	1.5081e-20	-0.14359	-1.10465
TTC9B	19	0.0087192	6.9257e-20	6.6433e-19	-0.14354	-1.10461
TDRD6	6	-0.0084964	6.3649e-15	3.6438e-14	-0.14351	-1.10459
VPS35	16	-0.05796	1.1505e-19	1.0801e-18	-0.14346	-1.10455
MBP	18	-0.016305	0.00024807	0.00050937	-0.14341	-1.10451
PPP2R2C	4	0.043773	4.0539e-23	5.8073e-22	-0.14337	-1.10448
SCUBE1	22	-0.033929	2.2914e-26	5.3322e-25	-0.14306	-1.10424
NPPC	2	-0.040408	4.3904e-16	2.8202e-15	-0.14304	-1.10423
RTF1	15	-0.0052597	2.4226e-23	3.5561e-22	-0.14296	-1.10417
PKIB	6	-0.002897	6.3271e-19	5.4803e-18	-0.14292	-1.10414
TRAF3	14	-0.022663	8.8538e-28	2.6129e-26	-0.1429	-1.10412
OPA1	3	-0.029639	3.6009e-20	3.5637e-19	-0.14287	-1.1041
SNX3	6	-0.0066932	5.803e-23	8.1234e-22	-0.14278	-1.10403
SYT11	1	-0.052964	9.6585e-29	3.3783e-27	-0.14269	-1.10396
CHRNB2	1	-0.0076385	6.0173e-14	3.1331e-13	-0.14259	-1.10389
CTDSPL2	15	-0.043157	2.6235e-22	3.3854e-21	-0.14257	-1.10387
CDC27	17	-0.038656	5.1854e-24	8.3341e-23	-0.14254	-1.10385
KCNT2	1	-0.043346	6.2737e-13	2.974e-12	-0.1425	-1.10382
CS	12	-0.04912	1.4787e-12	6.7832e-12	-0.14233	-1.10369
STMN3	20	0.058419	2.0605e-17	1.5188e-16	-0.14232	-1.10368
ST8SIA5	18	0.037898	2.3436e-26	5.4408e-25	-0.1423	-1.10366
MCM4	8	-0.030643	1.1175e-20	1.1712e-19	-0.14228	-1.10365
LIN7B	19	-0.035037	8.1067e-24	1.2702e-22	-0.14226	-1.10363
ZNF441	19	0.0059828	8.4743e-17	5.8749e-16	-0.14223	-1.10361
FAM98A	2	-0.07991	1.1828e-21	1.4041e-20	-0.14207	-1.10349
TPPP	5	-0.039908	3.37e-15	1.9846e-14	-0.14205	-1.10347
TYRO3P	15	-0.066511	2.5311e-12	1.1365e-11	-0.14195	-1.1034
KCNQ5	6	-0.0098425	1.4277e-18	1.1904e-17	-0.14192	-1.10337
EXOC6	10	-0.029563	4.5052e-24	7.2945e-23	-0.14175	-1.10324
DAGLA	11	0.087205	9.5875e-19	8.1338e-18	-0.1417	-1.1032
FSTL4	5	-0.029535	1.626e-14	8.9541e-14	-0.1417	-1.1032
SPCS1	3	-0.01695	3.4819e-19	3.1013e-18	-0.14153	-1.10307
PRSS12	4	-0.025601	3.3199e-16	2.1558e-15	-0.14151	-1.10306
TCTEX1D1	1	-0.035007	7.7112e-13	3.6227e-12	-0.14138	-1.10296
PTS	11	-0.02244	1.1396e-26	2.7777e-25	-0.14132	-1.10291
PRSS3	9	-0.031596	4.2474e-14	2.2461e-13	-0.1413	-1.1029
SGTB	5	-0.040807	1.5241e-08	4.8423e-08	-0.14124	-1.10285
SLITRK3	3	-0.043045	3.4461e-13	1.673e-12	-0.14119	-1.10281
ARL15	5	-0.039361	5.0404e-16	3.2209e-15	-0.14105	-1.10271
LRRC4	7	-0.033321	3.6548e-12	1.6145e-11	-0.14101	-1.10268
PCDH7	4	-0.035286	8.4648e-13	3.9635e-12	-0.141	-1.10267
TPD52	8	-0.05208	1.8073e-20	1.8516e-19	-0.14086	-1.10256
MAD2L1BP	6	-0.035352	5.8977e-28	1.807e-26	-0.14069	-1.10243
CDH18	5	-0.071294	4.6213e-12	2.0196e-11	-0.14058	-1.10235
CCIN	9	-0.00608	4.4009e-18	3.4804e-17	-0.14055	-1.10233
FIBP	11	-0.016	6.6623e-26	1.4246e-24	-0.14043	-1.10223
MTF2	1	-0.039858	5.7085e-20	5.5311e-19	-0.14041	-1.10222
SERF1B	5	0.00012773	1.6092e-25	3.2168e-24	-0.14041	-1.10222
PSMC6	14	-0.054151	9.3356e-19	7.9373e-18	-0.14038	-1.1022
HIPK4	19	-0.021585	9.4966e-21	1.003e-19	-0.14025	-1.1021
RELL2	5	-0.027494	2.3762e-18	1.9321e-17	-0.14004	-1.10194
MARCKS	6	-0.049351	7.4085e-19	6.3733e-18	-0.14001	-1.10191
RABEP1	17	-0.073665	9.467e-10	3.3644e-09	-0.13988	-1.10181
C5orf34	5	-0.046041	1.6752e-15	1.0171e-14	-0.13986	-1.1018
DTD1	20	-0.0021005	1.4533e-27	4.1645e-26	-0.1398	-1.10175
EXOSC5	19	-0.018265	4.4562e-27	1.1623e-25	-0.13973	-1.1017
PEX11B	1	-0.042197	8.0219e-27	2.0027e-25	-0.13973	-1.1017
SDHB	1	-0.059351	3.6107e-25	6.8384e-24	-0.13972	-1.10169
PSMC3	11	-0.034869	3.8694e-28	1.2257e-26	-0.13961	-1.10161
ZDHHC3	3	-0.038175	4.9667e-22	6.1718e-21	-0.13953	-1.10155
C8orf34	8	0.0011589	1.6079e-14	8.8595e-14	-0.13946	-1.10149
CCNDBP1	15	-0.048902	1.2924e-25	2.6221e-24	-0.1394	-1.10145
MAP2K4	17	-0.033369	4.1611e-15	2.4286e-14	-0.13925	-1.10133
CHCHD7	8	-0.051481	4.7724e-28	1.4901e-26	-0.13923	-1.10132
SH3GL3	15	-0.061843	3.3961e-15	1.9985e-14	-0.13916	-1.10126
ALDH1A1	9	-0.078409	1.7172e-08	5.4332e-08	-0.1391	-1.10122
TIMM17A	1	0.010732	6.1329e-26	1.3178e-24	-0.13908	-1.1012
PCDHB10	5	0.012805	9.7968e-21	1.0328e-19	-0.13906	-1.10119
HOOK1	1	-0.072301	5.1755e-11	2.0541e-10	-0.13893	-1.10109
CCDC7	10	0.011537	5.8068e-16	3.6914e-15	-0.13882	-1.101
SIPA1L2	1	-0.034046	6.4339e-24	1.0228e-22	-0.13882	-1.101
PPP3CA	4	-0.025253	2.2998e-14	1.2481e-13	-0.13878	-1.10097
SYT16	14	-0.038032	2.1894e-19	1.9981e-18	-0.13871	-1.10092
MRPL1	4	-0.015203	2.751e-27	7.4269e-26	-0.13865	-1.10087
THY1	11	0.078472	8.3058e-11	3.2366e-10	-0.13862	-1.10085
WDR47	1	-0.011018	7.1548e-22	8.7171e-21	-0.13849	-1.10075
FLRT3	20	-0.030126	1.2943e-10	4.9615e-10	-0.13842	-1.1007
CDC123	10	-0.050925	1.6717e-22	2.2131e-21	-0.13835	-1.10065
LRRFIP2	3	-0.066584	1.5969e-15	9.7174e-15	-0.13832	-1.10062
GPATCH2	1	-0.028408	4.8399e-20	4.7221e-19	-0.13824	-1.10056
NDRG3	20	-0.023811	8.5078e-21	9.0237e-20	-0.13812	-1.10047
ITPA	20	-0.0016257	1.1534e-25	2.3621e-24	-0.13803	-1.1004
TXNDC9	2	-0.040866	3.2385e-30	1.4966e-28	-0.13793	-1.10033
ATP6V1D	14	-0.021657	7.3176e-26	1.5479e-24	-0.13792	-1.10032
RTN4	2	0.078403	1.8316e-21	2.1267e-20	-0.1379	-1.1003
VPS29	12	-0.017128	1.5617e-25	3.125e-24	-0.13783	-1.10025
CKMT1A	15	-0.0018304	4.6017e-15	2.6715e-14	-0.13782	-1.10024
DNAJC19	3	-0.034716	3.226e-31	1.8773e-29	-0.13781	-1.10023
CNGB1	16	-0.029055	2.8916e-12	1.29e-11	-0.1378	-1.10023
PPM1J	1	-0.0064211	5.0422e-08	1.5295e-07	-0.1378	-1.10023
VPS36	13	-0.060279	2.3649e-16	1.5617e-15	-0.13776	-1.1002
STUB1	16	-0.037791	1.401e-23	2.1182e-22	-0.13772	-1.10017
PIGZ	3	-0.025313	1.2297e-13	6.2248e-13	-0.13765	-1.10011
BLVRA	7	-0.049715	1.2032e-15	7.4121e-15	-0.13762	-1.10009
HES5	1	-0.020409	1.4672e-06	3.8559e-06	-0.13746	-1.09997
DCK	4	-0.060934	2.2038e-16	1.4617e-15	-0.13745	-1.09996
CSPG5	3	-0.0024457	7.545e-20	7.2109e-19	-0.13739	-1.09991
HBG2	11	-0.015888	1.4617e-27	4.1847e-26	-0.1373	-1.09984
MEI1	22	-0.069616	1.2219e-15	7.5217e-15	-0.13718	-1.09975
EPM2AIP1	3	-0.089365	5.3571e-14	2.8057e-13	-0.13713	-1.09972
KIF3B	20	-0.006481	1.0783e-37	3.411e-35	-0.13704	-1.09965
LZTFL1	3	-0.050887	9.3964e-19	7.9872e-18	-0.13703	-1.09964
TRUB2	9	-0.046792	4.3246e-29	1.6194e-27	-0.13699	-1.09961
DGKI	7	-0.042961	1.2741e-31	8.0593e-30	-0.13686	-1.09951
ATXN10	22	-0.011608	1.0047e-29	4.2712e-28	-0.13684	-1.09949
GALNT13	2	0.0091557	2.2759e-29	9.012e-28	-0.13682	-1.09948
BCCIP	10	-0.030142	7.5876e-25	1.3697e-23	-0.1368	-1.09946
RMND1	6	-0.041658	4.7669e-22	5.9443e-21	-0.13675	-1.09943
RHEBL1	12	-0.0020425	2.131e-36	4.6504e-34	-0.13674	-1.09942
DCBLD1	6	-0.091238	1.1211e-12	5.1923e-12	-0.13673	-1.09941
GLDN	15	-0.14864	6.4061e-05	0.00014084	-0.13645	-1.0992
WDR36	5	-0.03574	1.5752e-20	1.6223e-19	-0.1364	-1.09916
ATP6V0D1	16	-0.0036668	1.0315e-25	2.1248e-24	-0.13636	-1.09913
SUMO1	2	-0.049939	2.1386e-26	5.0032e-25	-0.13635	-1.09912
NDUFS2	1	-0.062564	2.0352e-18	1.662e-17	-0.13627	-1.09906
SLC8A2	19	0.046225	2.1647e-21	2.4819e-20	-0.13626	-1.09905
MEX3B	15	-0.028462	3.3838e-15	1.9921e-14	-0.13621	-1.09901
ABO	9	-0.032328	2.9282e-24	4.8779e-23	-0.13604	-1.09888
GABRA6	5	-0.024193	2.7161e-11	1.1065e-10	-0.13599	-1.09885
LYSMD2	15	-0.0237	2.1714e-20	2.2056e-19	-0.13597	-1.09883
ROPN1L	5	-0.048634	2.2622e-12	1.0214e-11	-0.13597	-1.09883
ZYG11B	1	-0.04336	7.5052e-20	7.1746e-19	-0.13597	-1.09883
BCL2L2	14	0.04321	9.9346e-35	1.3095e-32	-0.13593	-1.0988
KIAA0513	16	-0.010497	1.9056e-17	1.4107e-16	-0.13591	-1.09879
ADARB1	21	-0.032625	2.4788e-21	2.8093e-20	-0.1359	-1.09878
ETNK1	12	-0.09682	2.2621e-07	6.456e-07	-0.13589	-1.09877
RCOR2	11	0.038278	3.2955e-22	4.2083e-21	-0.13588	-1.09876
NDEL1	17	-0.051151	1.2968e-24	2.266e-23	-0.1357	-1.09863
LRRTM2	5	-0.09084	2.1731e-10	8.1708e-10	-0.13567	-1.0986
SCD	10	-0.047766	5.6908e-09	1.8777e-08	-0.13567	-1.0986
CDH10	5	-0.035314	5.5277e-16	3.5202e-15	-0.13563	-1.09857
STRBP	9	-0.033433	3.6932e-17	2.6468e-16	-0.13558	-1.09853
GRM3	7	-0.023393	1.8991e-21	2.1998e-20	-0.13549	-1.09847
PLXNC1	12	-0.060334	2.0904e-17	1.5388e-16	-0.13538	-1.09838
GLS2	12	-0.051112	1.5295e-12	7.008e-12	-0.13531	-1.09833
DIRAS3	1	-0.044521	2.4421e-14	1.3222e-13	-0.13529	-1.09831
DMRT3	9	-0.049541	1.6661e-06	4.3546e-06	-0.13529	-1.09831
TRIM17	1	-0.014421	2.6042e-19	2.3586e-18	-0.13519	-1.09824
KBTBD6	13	-0.047029	6.5102e-18	5.0698e-17	-0.13518	-1.09823
STRAP	12	-0.015082	2.2389e-22	2.9189e-21	-0.1351	-1.09817
PANX1	11	-0.065797	5.0834e-15	2.9386e-14	-0.13501	-1.0981
GNAI1	7	-0.051554	2.3341e-13	1.1501e-12	-0.135	-1.09809
C12orf43	12	-0.038277	2.1516e-26	5.0276e-25	-0.13497	-1.09807
DENR	12	-0.036812	1.7223e-34	2.1614e-32	-0.13492	-1.09803
ZNF658	9	-0.062357	2.9241e-15	1.7321e-14	-0.13491	-1.09802
PBX1	1	-0.020724	2.175e-21	2.4923e-20	-0.13482	-1.09796
DLG1	3	-0.06319	6.0742e-11	2.397e-10	-0.1348	-1.09794
RAB11A	15	-0.055379	5.9155e-19	5.143e-18	-0.1347	-1.09786
COPS5	8	-0.048885	1.0143e-19	9.5851e-19	-0.13468	-1.09785
BSCL2	11	-0.031167	1.8421e-20	1.8843e-19	-0.13467	-1.09784
TMED4	7	-0.040542	1.576e-21	1.8413e-20	-0.13457	-1.09777
BLCAP	20	-0.034481	2.7533e-19	2.4828e-18	-0.13453	-1.09774
PLAA	9	-0.011149	2.127e-20	2.164e-19	-0.13447	-1.09769
ACAT2	6	0.02114	2.1309e-23	3.1515e-22	-0.13444	-1.09767
ASL	7	-0.054572	4.8594e-19	4.2778e-18	-0.1344	-1.09764
MOBP	3	-0.088563	5.3531e-05	0.00011874	-0.1344	-1.09764
HTR1F	3	-0.047701	2.522e-15	1.4998e-14	-0.13433	-1.09758
ATP6V0E2	7	0.073453	1.8177e-15	1.0991e-14	-0.13431	-1.09757
SORCS1	10	0.0036846	4.137e-22	5.2052e-21	-0.13429	-1.09755
SLC17A6	11	-0.076006	8.9538e-08	2.6536e-07	-0.13427	-1.09754
F7	13	0.016723	3.8146e-20	3.7563e-19	-0.13424	-1.09751
RTN3	11	0.082874	1.0361e-18	8.7537e-18	-0.13424	-1.09751
DLGAP1	18	-0.02201	7.495e-24	1.1776e-22	-0.13415	-1.09745
CHMP4B	20	0.0015345	1.1536e-30	5.885e-29	-0.13413	-1.09743
PREPL	2	-0.01343	5.0375e-13	2.4052e-12	-0.13412	-1.09742
TACC2	10	-0.061215	5.2826e-25	9.7555e-24	-0.13407	-1.09739
TUBA1C	12	0.10142	2.9287e-19	2.6282e-18	-0.13391	-1.09726
MAN1A1	6	-0.030262	2.7097e-12	1.2118e-11	-0.13389	-1.09725
ZCCHC17	1	-0.0076737	1.9873e-35	3.1862e-33	-0.13372	-1.09712
NCOA7	6	-0.045376	4.175e-15	2.4349e-14	-0.13366	-1.09707
AP3M2	8	-0.021049	1.1299e-24	1.9885e-23	-0.13356	-1.097
COMMD8	4	-0.037103	1.1642e-25	2.3781e-24	-0.13347	-1.09693
GLRA3	4	-0.02078	3.9638e-13	1.9107e-12	-0.13345	-1.09691
DNAJB5	9	-0.047529	1.5072e-18	1.2519e-17	-0.13342	-1.09689
KIF12	9	0.0060554	4.0393e-22	5.0902e-21	-0.13341	-1.09688
TRUB1	10	-0.022611	2.8012e-23	4.0858e-22	-0.13333	-1.09682
N4BP3	5	0.023126	1.32e-17	9.9213e-17	-0.13331	-1.09681
XKR9	8	0.022654	1.9572e-05	4.5575e-05	-0.13329	-1.09679
CTNNA2	2	-0.025717	1.8926e-15	1.1404e-14	-0.13328	-1.09678
RABGAP1L	1	-0.057557	6.0839e-15	3.4887e-14	-0.13309	-1.09664
PIP4K2B	17	-0.024705	1.3946e-14	7.7266e-14	-0.13307	-1.09662
STAU2	8	-0.016	2.0701e-21	2.3825e-20	-0.13304	-1.0966
PROM1	4	-0.052418	1.259e-12	5.8052e-12	-0.13299	-1.09656
ESRRG	1	-0.030147	2.8475e-12	1.2707e-11	-0.13288	-1.09648
RANGAP1	22	-0.035364	8.0013e-17	5.5567e-16	-0.13283	-1.09644
TMEM182	2	-0.034687	1.8528e-18	1.5203e-17	-0.13272	-1.09636
ANKRD30B	18	-0.03926	6.3624e-17	4.4588e-16	-0.13271	-1.09635
ARL3	10	-0.040423	3.2382e-19	2.8954e-18	-0.13258	-1.09625
CYB5D2	17	-0.027456	1.6254e-20	1.6709e-19	-0.13257	-1.09624
PKP3	11	0.0054702	1.5752e-11	6.5469e-11	-0.13255	-1.09623
SYT12	11	0.0039442	1.3047e-20	1.3561e-19	-0.13255	-1.09623
PLEKHA1	10	-0.044432	2.2821e-13	1.1254e-12	-0.13229	-1.09603
ATP1A1	1	-0.01028	2.1839e-16	1.4493e-15	-0.13225	-1.096
GYPE	4	0.01234	1.5639e-23	2.3554e-22	-0.13223	-1.09599
SEC61A2	10	-0.033918	3.1145e-25	5.9678e-24	-0.13205	-1.09585
KIF3A	5	-0.037292	2.4824e-16	1.6355e-15	-0.13204	-1.09584
C17orf75	17	-0.02458	1.4129e-17	1.0586e-16	-0.13201	-1.09582
ANKH	5	-0.060071	3.4224e-17	2.4612e-16	-0.132	-1.09581
UCHL3	13	-0.046688	1.0754e-18	9.0786e-18	-0.132	-1.09581
TRAF3IP1	2	-0.034901	1.8496e-27	5.1747e-26	-0.13199	-1.0958
TPI1	12	0.054661	1.0649e-16	7.3025e-16	-0.13191	-1.09574
SLC20A1	2	-0.0497	2.5702e-29	1.0066e-27	-0.13183	-1.09568
MET	7	-0.042116	1.6935e-08	5.3611e-08	-0.13178	-1.09564
FSIP1	15	-0.032528	1.3729e-17	1.0298e-16	-0.13162	-1.09552
SVIP	11	-0.045969	8.2403e-12	3.511e-11	-0.1316	-1.09551
CYP2C8	10	-0.0429	1.0641e-10	4.1111e-10	-0.13154	-1.09546
ZNF749	19	-0.038508	4.5271e-17	3.2092e-16	-0.13146	-1.0954
HERC6	4	-0.041591	1.1218e-15	6.9479e-15	-0.13145	-1.09539
OR7E91P	2	-0.038923	1.1588e-10	4.4621e-10	-0.13137	-1.09533
MPO	17	-0.064621	8.6695e-12	3.6879e-11	-0.13111	-1.09514
GAS7	17	-0.033306	3.3094e-17	2.3852e-16	-0.13106	-1.0951
CCND2	12	-0.011797	3.922e-28	1.2404e-26	-0.13097	-1.09503
RHEB	7	-0.030208	2.6134e-22	3.3735e-21	-0.13093	-1.095
MRPL2	6	0.0081274	5.4899e-12	2.3812e-11	-0.13088	-1.09496
VAMP1	12	-0.022675	7.809e-15	4.4294e-14	-0.13084	-1.09493
UBB	17	0.0056341	4.6701e-14	2.4606e-13	-0.13078	-1.09489
MAGEF1	3	-0.016388	6.6028e-25	1.2035e-23	-0.13068	-1.09481
MEF2D	1	-0.029507	3.8655e-13	1.8649e-12	-0.13068	-1.09481
NFU1	2	-0.01146	5.4109e-32	3.7485e-30	-0.13068	-1.09481
WASF1	6	-0.028242	4.4791e-14	2.3632e-13	-0.13064	-1.09478
TMEM121	14	-0.023883	1.9755e-27	5.4724e-26	-0.13056	-1.09472
ACTL6B	7	0.012133	2.5758e-13	1.2653e-12	-0.13052	-1.09469
B3GNT4	12	-0.013401	2.1697e-12	9.8118e-12	-0.13052	-1.09469
CAMLG	5	-0.035779	1.5675e-20	1.6161e-19	-0.13049	-1.09467
SPATS2	12	-0.047027	5.744e-18	4.4936e-17	-0.13048	-1.09466
FARSA	19	-0.022776	3.994e-22	5.038e-21	-0.13047	-1.09465
OR7G3	19	-0.0070239	2.6438e-10	9.8726e-10	-0.1304	-1.0946
SLC45A1	1	0.01128	2.9199e-18	2.3532e-17	-0.13039	-1.09459
RNMT	18	-0.0011104	4.3872e-10	1.6081e-09	-0.13024	-1.09448
CYFIP2	5	-0.011312	2.3693e-16	1.5644e-15	-0.13013	-1.09439
SV2C	5	-0.10068	1.7049e-06	4.4508e-06	-0.13011	-1.09438
CAMK1G	1	-0.022834	1.6753e-15	1.0171e-14	-0.1301	-1.09437
WDR61	15	-0.039565	1.247e-24	2.1819e-23	-0.13009	-1.09436
NRP1	10	-0.052711	2.9273e-12	1.305e-11	-0.13005	-1.09433
ABI2	2	-0.012509	1.8987e-29	7.6257e-28	-0.12998	-1.09428
ASH2L	8	-0.058369	2.2945e-25	4.4996e-24	-0.12995	-1.09426
CCT6A	7	-0.045232	4.9641e-12	2.1632e-11	-0.12993	-1.09424
TRIM32	9	-0.015143	1.0923e-23	1.6792e-22	-0.12992	-1.09423
BOLA3	2	-0.024108	5.3668e-34	6.1281e-32	-0.12975	-1.0941
LRRTM4	2	-0.022831	2.7821e-20	2.7899e-19	-0.12962	-1.09401
BMPR2	2	-0.070739	1.6622e-12	7.5893e-12	-0.1296	-1.09399
TMEM125	1	-0.088454	2.9659e-05	6.7666e-05	-0.1296	-1.09399
ATP9A	20	-0.024669	2.2909e-27	6.284e-26	-0.12953	-1.09394
TPH2	12	5.016e-05	6.0286e-16	3.8225e-15	-0.12953	-1.09394
NUDT6	4	-0.019213	9.7112e-15	5.4564e-14	-0.12942	-1.09385
EPB41L4B	9	-0.036196	2.4155e-21	2.7444e-20	-0.12937	-1.09382
OR2L13	1	-0.054444	0.0003009	0.00061217	-0.12932	-1.09378
MAP1LC3B	16	-0.0314	2.2285e-20	2.2601e-19	-0.12918	-1.09367
GREB1	2	-0.045949	1.341e-20	1.3913e-19	-0.12907	-1.09359
KCND2	7	-0.0339	1.1969e-10	4.6017e-10	-0.12902	-1.09355
COPS3	17	-0.063995	1.2512e-22	1.6809e-21	-0.12898	-1.09352
RINT1	7	-0.024458	2.8088e-17	2.0413e-16	-0.1289	-1.09346
MPND	19	-0.0055846	1.0595e-23	1.6327e-22	-0.12881	-1.09339
DYNC1H1	14	-0.026579	3.711e-12	1.6388e-11	-0.1288	-1.09338
COX7A2	6	0.028577	1.2528e-29	5.2298e-28	-0.12859	-1.09322
OTUD1	10	-0.0784	4.7162e-13	2.2586e-12	-0.12853	-1.09318
PAK6	15	0.0053955	4.9452e-18	3.8888e-17	-0.12852	-1.09317
ATOH7	10	-0.045408	6.9623e-26	1.4821e-24	-0.1285	-1.09316
MYEF2	15	-0.033751	3.7473e-23	5.3937e-22	-0.12848	-1.09314
SLC1A1	9	-0.043526	1.2145e-17	9.1757e-17	-0.12846	-1.09313
PKIA	8	-0.046628	6.4616e-16	4.0865e-15	-0.12845	-1.09312
COX15	10	-0.045663	3.0568e-24	5.0748e-23	-0.12844	-1.09311
EEF1B2	2	0.052748	8.2623e-18	6.3524e-17	-0.12835	-1.09304
NOTUM	17	0.11844	1.3778e-07	4.01e-07	-0.12834	-1.09304
RNF41	12	-0.032303	2.0269e-19	1.855e-18	-0.12832	-1.09302
UBE2D1	10	-0.039588	9.5261e-19	8.0888e-18	-0.12829	-1.093
LEMD1	1	-0.016634	1.5404e-13	7.7267e-13	-0.12826	-1.09297
PTH2R	2	-0.03641	3.2396e-11	1.3098e-10	-0.12823	-1.09295
SLC12A6	15	-0.03496	1.0193e-25	2.1072e-24	-0.1282	-1.09293
ZNF512	2	-0.022703	2.796e-23	4.0797e-22	-0.12813	-1.09288
KCNB1	20	-0.0014006	2.5131e-16	1.6546e-15	-0.12807	-1.09283
ACY3	11	-0.026336	1.0217e-08	3.2933e-08	-0.12806	-1.09282
B3GALT6	1	-0.032669	1.4071e-27	4.0402e-26	-0.128	-1.09278
OSTF1	9	-0.024644	3.9096e-16	2.5242e-15	-0.12788	-1.09269
CYB561D2	3	-0.0093927	5.5511e-14	2.9007e-13	-0.12772	-1.09257
DOK4	16	-0.051739	2.738e-16	1.7961e-15	-0.12772	-1.09257
P2RX5	17	-0.0048468	3.7624e-22	4.7689e-21	-0.12771	-1.09256
MRPL37	1	0.0034708	4.1383e-31	2.3288e-29	-0.12767	-1.09253
FKBP3	14	-0.038706	1.4837e-28	5.0025e-27	-0.12764	-1.09251
PAM	5	0.018043	3.6354e-22	4.6183e-21	-0.12764	-1.09251
DPP8	15	-0.051428	1.7913e-21	2.0823e-20	-0.12749	-1.09239
TUSC2	3	-0.0033297	1.2321e-32	1.0083e-30	-0.12746	-1.09237
CREB3L1	11	0.0090594	8.5965e-17	5.9554e-16	-0.12728	-1.09223
DNM3	1	-0.01798	9.1776e-19	7.8182e-18	-0.12721	-1.09218
COL10A1	6	-0.010363	2.2136e-11	9.0827e-11	-0.12719	-1.09216
RASL11B	4	-0.054453	1.2459e-08	3.984e-08	-0.12705	-1.09206
ZNF226	19	-0.06186	9.7616e-15	5.4839e-14	-0.12701	-1.09203
SLC35B4	7	-0.040391	2.5396e-25	4.9359e-24	-0.12697	-1.092
BCL11B	14	0.0057084	4.2832e-15	2.4958e-14	-0.12693	-1.09197
ERP29	12	-0.050777	9.2664e-21	9.7924e-20	-0.12693	-1.09197
RGMB	5	-0.017781	7.9609e-09	2.5912e-08	-0.12693	-1.09197
GPM6A	4	0.041456	3.7049e-18	2.9549e-17	-0.12688	-1.09193
ARMC9	2	-0.017749	2.8677e-13	1.4019e-12	-0.12686	-1.09191
ASNS	7	-0.031804	3.4927e-22	4.4471e-21	-0.1268	-1.09187
FBXO31	16	-0.046864	4.5001e-25	8.3973e-24	-0.12675	-1.09183
ZMYND11	10	-0.072325	4.0014e-12	1.7613e-11	-0.12673	-1.09182
ZNF334	20	-0.065016	5.8021e-20	5.6176e-19	-0.12671	-1.0918
ELOVL6	4	-0.036962	3.2362e-18	2.5927e-17	-0.12664	-1.09175
SIAH2	3	-0.061473	3.2121e-12	1.4254e-11	-0.12663	-1.09174
NR3C1	5	-0.052729	2.3126e-14	1.2545e-13	-0.12654	-1.09167
KCNH1	1	-0.039383	1.1738e-09	4.1295e-09	-0.12647	-1.09162
VPS41	7	-0.020785	4.108e-13	1.9785e-12	-0.12634	-1.09152
MEST	7	-0.087204	5.7816e-07	1.5845e-06	-0.1262	-1.09142
SLIT1	10	-0.028679	2.3086e-26	5.3691e-25	-0.12618	-1.0914
CYS1	2	0.0015098	4.2911e-15	2.5e-14	-0.12611	-1.09135
NDUFB5	3	-0.026202	4.9848e-33	4.4909e-31	-0.1261	-1.09134
CYP2E1	10	-0.01699	6.0453e-15	3.4676e-14	-0.12607	-1.09132
DLGAP2	8	0.053446	7.8882e-12	3.369e-11	-0.12606	-1.09131
PLD3	19	-0.01163	2.8958e-14	1.556e-13	-0.12606	-1.09131
MAPRE2	18	-0.061901	5.8852e-16	3.7388e-15	-0.12605	-1.0913
SFMBT2	10	-0.020114	6.9647e-13	3.2854e-12	-0.126	-1.09126
KPNA2	17	-0.050518	4.3836e-16	2.8168e-15	-0.12597	-1.09124
TMEM59L	19	0.037524	1.6028e-15	9.7517e-15	-0.12594	-1.09122
ALAS1	3	-0.061532	6.8304e-18	5.3033e-17	-0.12587	-1.09117
ZNF253	19	-0.0040559	5.1866e-09	1.7179e-08	-0.12583	-1.09114
EXOC5	14	-0.055599	6.6089e-06	1.6181e-05	-0.12578	-1.0911
HPCA	1	0.067863	1.1551e-06	3.0651e-06	-0.12576	-1.09108
ZNF138	7	-0.022007	3.2066e-17	2.3141e-16	-0.12573	-1.09106
MGST3	1	-0.0015298	5.8637e-28	1.798e-26	-0.12564	-1.09099
ME2	18	-0.052387	2.151e-16	1.4282e-15	-0.12556	-1.09093
MRPL28	16	-0.037699	2.1194e-31	1.2828e-29	-0.12556	-1.09093
MAZ	16	-0.013192	1.0328e-13	5.2648e-13	-0.12547	-1.09086
RBP5	12	-0.009077	4.3842e-22	5.4914e-21	-0.12545	-1.09085
CDK5	7	-0.024236	3.394e-20	3.3734e-19	-0.12544	-1.09084
PLCH2	1	0.029545	4.9113e-19	4.3178e-18	-0.1254	-1.09081
PNLDC1	6	-0.053647	4.0129e-14	2.1251e-13	-0.12538	-1.0908
ENO3	17	-0.020848	4.9646e-23	7.0148e-22	-0.12536	-1.09078
OGFOD1	16	-0.011204	1.0864e-25	2.2319e-24	-0.12536	-1.09078
DBNDD1	16	0.014834	7.1423e-18	5.5346e-17	-0.12528	-1.09072
TAF6L	11	0.019114	3.3708e-24	5.5585e-23	-0.12528	-1.09072
BLOC1S2	10	-0.046423	1.9476e-07	5.5928e-07	-0.12527	-1.09071
UAP1	1	-0.054773	1.0303e-11	4.3514e-11	-0.12527	-1.09071
NMT2	10	-0.02139	1.5667e-22	2.0804e-21	-0.12526	-1.0907
UTP3	4	-0.015199	5.077e-29	1.8761e-27	-0.12525	-1.0907
HMOX2	16	-0.015056	9.5815e-24	1.4864e-22	-0.12521	-1.09067
ALKBH6	19	-0.019125	4.7469e-35	6.7072e-33	-0.12518	-1.09064
SPINT2	19	0.043417	2.579e-17	1.8791e-16	-0.12512	-1.0906
TATDN1	8	-0.033112	6.7568e-28	2.0463e-26	-0.12501	-1.09052
SPOCK3	4	-0.11493	5.2707e-05	0.000117	-0.12497	-1.09049
PRR16	5	0.017397	2.9324e-15	1.7368e-14	-0.12494	-1.09046
EPS15	1	-0.062913	2.4201e-22	3.1384e-21	-0.12491	-1.09044
AGTPBP1	9	-0.071515	7.4033e-13	3.4826e-12	-0.12484	-1.09039
MAP3K13	3	-0.027835	1.3044e-16	8.8536e-16	-0.12477	-1.09033
COL12A1	6	-0.029337	4.0526e-16	2.6109e-15	-0.12474	-1.09031
SLC3A1	2	-0.047583	3.4933e-14	1.8603e-13	-0.12474	-1.09031
LRPPRC	2	-0.02654	3.2472e-24	5.3669e-23	-0.12468	-1.09027
IFT81	12	0.066448	3.6761e-08	1.1292e-07	-0.12465	-1.09024
DLD	7	-0.023606	7.1076e-18	5.5099e-17	-0.12462	-1.09022
TLN2	15	-0.003927	9.5294e-23	1.3011e-21	-0.1246	-1.09021
GSS	20	-0.0082645	1.3576e-23	2.0565e-22	-0.12457	-1.09018
SGCG	13	-0.016641	9.5683e-16	5.9601e-15	-0.12448	-1.09011
SORL1	11	-0.066359	1.0718e-14	5.9991e-14	-0.12432	-1.08999
COX4I1	16	0.020107	1.2859e-27	3.7113e-26	-0.12427	-1.08996
MAPK8IP2	22	-0.027237	1.2603e-17	9.4966e-17	-0.12426	-1.08995
IMP4	2	-0.024988	3.1842e-37	8.6258e-35	-0.12425	-1.08994
NT5DC3	12	-0.030194	1.4431e-09	5.033e-09	-0.12425	-1.08994
HOMER2	15	0.017975	2.7983e-12	1.2495e-11	-0.12422	-1.08992
SPRYD3	12	0.026009	3.8278e-13	1.8473e-12	-0.12403	-1.08977
NDUFA7	19	-0.0011855	6.8139e-28	2.062e-26	-0.12379	-1.08959
MSTO1	1	-0.043512	1.3293e-27	3.8252e-26	-0.12375	-1.08956
VEZT	12	-0.03793	2.815e-28	9.1157e-27	-0.12372	-1.08954
KIAA1549	7	-0.080279	2.0653e-13	1.0224e-12	-0.12367	-1.0895
PRC1	15	-0.031074	4.0211e-15	2.3515e-14	-0.12365	-1.08949
ZFP64	20	-0.021356	8.8333e-26	1.841e-24	-0.12361	-1.08946
SLC25A23	19	-0.022002	9.1533e-14	4.6864e-13	-0.12357	-1.08943
SOX11	2	-0.012193	6.4799e-19	5.604e-18	-0.12355	-1.08941
CDKL1	14	-0.048156	6.03e-16	3.8227e-15	-0.12349	-1.08937
PTPRT	20	-0.071311	8.8278e-09	2.862e-08	-0.12347	-1.08935
PPM1L	3	0.0041715	7.6976e-10	2.758e-09	-0.12346	-1.08934
TUBG2	17	0.02226	3.086e-24	5.1169e-23	-0.12346	-1.08934
RWDD2A	6	-0.038057	4.3272e-17	3.0776e-16	-0.12321	-1.08916
PSMB5	14	-0.034749	2.8303e-19	2.5469e-18	-0.1232	-1.08915
GLIS3	9	-0.027884	3.2102e-25	6.133e-24	-0.12307	-1.08905
HACE1	6	0.01123	8.6412e-18	6.6307e-17	-0.12289	-1.08891
COX10	17	0.0053948	3.35e-16	2.1747e-15	-0.12288	-1.08891
ATG7	3	-0.059437	1.5803e-22	2.0979e-21	-0.12284	-1.08888
NCOA2	8	-0.04301	2.4007e-11	9.825e-11	-0.12281	-1.08885
GSTZ1	14	-0.023342	2.0229e-11	8.3299e-11	-0.12277	-1.08882
KCNJ11	11	-0.02225	1.6744e-17	1.2456e-16	-0.12275	-1.08881
NUDCD1	8	-0.015408	2.733e-15	1.6224e-14	-0.12271	-1.08878
ARF5	7	0.011772	2.1982e-27	6.0423e-26	-0.1227	-1.08877
TTBK2	15	-0.051387	6.7745e-18	5.261e-17	-0.12269	-1.08876
PTPN4	2	-0.03397	6.7086e-10	2.4193e-09	-0.12267	-1.08875
NGRN	15	0.021428	4.4028e-24	7.1463e-23	-0.12261	-1.0887
PPP1R7	2	-0.021114	1.1516e-35	2.0375e-33	-0.12259	-1.08869
SULT4A1	22	-0.0082878	7.4432e-13	3.5002e-12	-0.12259	-1.08869
KLHL8	4	-0.070266	1.3922e-08	4.4363e-08	-0.12247	-1.0886
TRIM54	2	-0.038853	3.1215e-24	5.1735e-23	-0.12241	-1.08855
ADCK1	14	-0.038594	6.6853e-17	4.6768e-16	-0.12234	-1.0885
DNAL4	22	-0.0054567	3.455e-20	3.4279e-19	-0.1223	-1.08847
C8orf33	8	-0.059685	3.9717e-09	1.3301e-08	-0.12229	-1.08846
SMAD3	15	0.015172	4.5396e-13	2.1767e-12	-0.12222	-1.08841
KIAA0319	6	-0.047968	6.1227e-17	4.2969e-16	-0.12219	-1.08839
ASTN1	1	0.011043	2.4485e-21	2.7781e-20	-0.12217	-1.08837
KITLG	12	-0.031639	1.2412e-14	6.9119e-14	-0.12191	-1.08817
PDE7B	6	-0.036419	2.1858e-18	1.7809e-17	-0.12191	-1.08817
STOX2	4	-0.052066	1.9101e-15	1.1504e-14	-0.12179	-1.08808
RANBP2	2	-0.049171	9.7629e-19	8.2701e-18	-0.12175	-1.08805
PCDH15	10	0.007578	7.5476e-19	6.4859e-18	-0.1217	-1.08802
ATP6V0C	16	0.065432	7.0984e-11	2.7852e-10	-0.12168	-1.088
FIGNL1	7	-0.054291	6.8044e-13	3.2121e-12	-0.12157	-1.08792
RHOBTB1	10	-0.044354	2.2509e-16	1.49e-15	-0.12156	-1.08791
KLHL22	22	-0.076869	6.602e-11	2.5987e-10	-0.12152	-1.08788
TMEM183A	1	-0.015411	1.8646e-27	5.2054e-26	-0.12152	-1.08788
ZC3H8	2	-0.060927	3.0616e-18	2.4613e-17	-0.12143	-1.08781
TM2D2	8	-0.032478	5.1726e-25	9.584e-24	-0.1214	-1.08779
SEC16B	1	-0.063766	6.1171e-13	2.9037e-12	-0.12093	-1.08744
CAMK2D	4	-0.027972	1.5555e-19	1.4437e-18	-0.12091	-1.08742
IMMP1L	11	-0.038157	1.4126e-26	3.3834e-25	-0.12088	-1.0874
C1D	2	0.00095226	1.4409e-19	1.3421e-18	-0.12078	-1.08732
THAP5	7	-0.11638	1.7619e-05	4.1248e-05	-0.12077	-1.08732
ANKS1B	12	-0.022647	1.0908e-15	6.7634e-15	-0.12069	-1.08725
TNIP3	4	-0.0413	1.8836e-16	1.2577e-15	-0.12069	-1.08725
PLCB4	20	-0.048027	2.881e-14	1.5487e-13	-0.1206	-1.08719
CHURC1	14	-0.0098254	2.1662e-06	5.599e-06	-0.12054	-1.08714
CCNI	4	0.063174	7.8714e-21	8.3996e-20	-0.12051	-1.08712
TMEM141	9	-0.017997	2.5638e-26	5.9135e-25	-0.12036	-1.08701
NME7	1	-0.068595	5.1637e-12	2.2452e-11	-0.12024	-1.08692
COL23A1	5	-0.020806	1.5449e-15	9.4199e-15	-0.1201	-1.08681
ACLY	17	-0.055501	3.2016e-21	3.5757e-20	-0.11998	-1.08672
EFHB	3	-0.072061	0.00088121	0.0016873	-0.11993	-1.08668
CLSPN	1	-0.049112	1.0788e-14	6.0371e-14	-0.11992	-1.08667
LIPJ	10	-0.032396	8.1441e-18	6.264e-17	-0.11986	-1.08663
COL6A6	3	-0.038339	6.5896e-18	5.1266e-17	-0.11981	-1.08659
PTGFRN	1	-0.0094474	3.7338e-22	4.7357e-21	-0.11978	-1.08657
RTN4IP1	6	-0.04412	1.9904e-19	1.8229e-18	-0.11976	-1.08655
SCAMP5	15	0.026408	1.2628e-07	3.6901e-07	-0.11972	-1.08652
ANKRD50	4	-0.043708	5.4282e-19	4.7467e-18	-0.11966	-1.08648
PLCH1	3	-0.054786	1.1428e-10	4.4042e-10	-0.11966	-1.08648
CBWD2	2	-0.047346	6.8366e-13	3.2269e-12	-0.11962	-1.08645
ZNF708	19	-0.024301	6.8552e-08	2.0551e-07	-0.1196	-1.08643
KATNAL1	13	-0.019654	2.6711e-21	3.015e-20	-0.11956	-1.0864
TIAM1	21	-0.028165	1.4919e-19	1.388e-18	-0.11955	-1.0864
MTX2	2	-0.030893	2.609e-22	3.3689e-21	-0.11951	-1.08637
NDUFA8	9	-0.035523	7.2638e-23	1.0032e-21	-0.11941	-1.08629
MED10	5	-0.0015353	3.8946e-35	5.7295e-33	-0.11931	-1.08622
RSL1D1	16	-0.028571	8.178e-21	8.6961e-20	-0.11925	-1.08617
TMEM86A	11	-0.016729	7.0062e-21	7.5233e-20	-0.11919	-1.08612
GABRA2	4	-0.057541	4.0526e-10	1.4902e-09	-0.11916	-1.0861
IPO7	11	-0.099443	2.4906e-06	6.3925e-06	-0.11909	-1.08605
GPATCH4	1	-0.010204	1.2069e-24	2.1164e-23	-0.11908	-1.08604
INSM2	14	-0.051298	8.3447e-13	3.9091e-12	-0.11903	-1.086
ALDH1B1	9	-0.024308	8.3611e-10	2.9849e-09	-0.119	-1.08598
TIMM10	11	-0.0075834	1.5921e-21	1.859e-20	-0.11899	-1.08597
NQO2	6	-0.053947	2.9222e-15	1.7313e-14	-0.11894	-1.08594
SOD1	21	0.031586	3.3429e-22	4.2647e-21	-0.11892	-1.08592
STXBP6	14	-0.040761	4.694e-16	3.0079e-15	-0.11883	-1.08585
CNGA1	4	-0.034269	3.6365e-07	1.0162e-06	-0.11881	-1.08584
MORF4L1	15	-0.032465	3.1205e-18	2.5071e-17	-0.11879	-1.08582
ADAMTS3	4	-0.017754	3.9995e-12	1.7607e-11	-0.11877	-1.08581
DSG3	18	-0.0058991	1.4347e-14	7.9406e-14	-0.11875	-1.08579
TBC1D24	16	-0.018229	6.7216e-20	6.4617e-19	-0.11873	-1.08578
SORBS2	4	-0.053252	8.6753e-17	6.0085e-16	-0.11869	-1.08575
PSMD12	17	-0.021267	3.0278e-18	2.4357e-17	-0.11859	-1.08567
TTC33	5	-0.025799	1.2562e-13	6.3467e-13	-0.11835	-1.08549
RBM12	20	-0.027579	2.0282e-22	2.6591e-21	-0.11828	-1.08544
COX6C	8	0.049335	3.355e-21	3.7417e-20	-0.11827	-1.08543
NPAS4	11	-0.13355	6.9452e-06	1.6966e-05	-0.1182	-1.08538
MORN3	12	-0.040659	1.29e-23	1.9594e-22	-0.11811	-1.08531
RAB3A	19	0.050793	9.2869e-05	0.00020067	-0.11811	-1.08531
PGBD5	1	-0.012292	1.5062e-19	1.4007e-18	-0.11809	-1.0853
MAPK6	15	-0.049757	7.2708e-16	4.5769e-15	-0.11787	-1.08513
CUL3	2	-0.014078	3.9387e-15	2.3047e-14	-0.11781	-1.08509
MYSM1	1	0.094026	8.3436e-20	7.949e-19	-0.11777	-1.08506
GPR21	9	-0.026477	9.5765e-18	7.3127e-17	-0.11772	-1.08502
IGFBPL1	9	-0.012131	6.1264e-14	3.1882e-13	-0.11766	-1.08497
KHDC1	6	0.0049828	4.625e-15	2.6842e-14	-0.11763	-1.08495
SLC35E3	12	-0.032438	2.3435e-21	2.6705e-20	-0.11754	-1.08488
DGCR10	22	-0.039842	7.8418e-06	1.9036e-05	-0.11742	-1.08479
ABAT	16	-0.057033	8.3354e-13	3.9052e-12	-0.11741	-1.08479
LRFN5	14	-0.049329	1.8836e-10	7.1189e-10	-0.11735	-1.08474
NCKAP1	2	-0.048125	1.3933e-16	9.4342e-16	-0.1173	-1.0847
KLHL23	2	-0.056176	1.7132e-08	5.4209e-08	-0.11726	-1.08467
CDK8	13	-0.067332	1.2144e-16	8.2855e-16	-0.11723	-1.08465
KHDRBS3	8	-0.0027694	2.2269e-14	1.2113e-13	-0.1172	-1.08463
MRTO4	1	-0.016317	5.4263e-28	1.6783e-26	-0.1172	-1.08463
SFXN1	5	-0.0055233	1.2005e-29	5.0271e-28	-0.11703	-1.0845
SYNGR1	22	0.037207	1.4749e-13	7.4083e-13	-0.11703	-1.0845
IGFL2	19	-0.046282	2.5511e-11	1.0415e-10	-0.11701	-1.08448
ADAM23	2	-0.030899	3.7743e-25	7.1311e-24	-0.11698	-1.08446
OSBPL3	7	0.016344	6.8006e-12	2.9242e-11	-0.11694	-1.08443
ARV1	1	-0.019702	6.0112e-22	7.3902e-21	-0.11689	-1.08439
POLR3B	12	-0.01403	3.6037e-22	4.581e-21	-0.11689	-1.08439
CDH12	5	-0.016143	1.6426e-20	1.6877e-19	-0.11679	-1.08432
NUDT15	13	-0.060283	1.4329e-16	9.684e-16	-0.11672	-1.08427
SAE1	19	-0.018506	1.7188e-31	1.0566e-29	-0.1167	-1.08425
CTH	1	-0.043909	2.5981e-13	1.276e-12	-0.11666	-1.08422
YIPF5	5	-0.019086	5.2146e-15	3.0126e-14	-0.11664	-1.08421
SEC22C	3	0.01081	1.8448e-18	1.5144e-17	-0.11663	-1.0842
HOXD1	2	-0.10546	0.00042281	0.00084522	-0.11658	-1.08416
FHOD3	18	-0.023166	1.5369e-18	1.2741e-17	-0.11656	-1.08415
ATXN1	6	-0.035685	8.7795e-20	8.34e-19	-0.11652	-1.08412
GTF2H5	6	-0.073316	9.2038e-19	7.8354e-18	-0.11651	-1.08411
MRPL33	2	-0.022023	7.0569e-18	5.4727e-17	-0.11651	-1.08411
RPL3	22	-0.025384	5.2528e-16	3.3517e-15	-0.11646	-1.08407
SYT7	11	-0.016414	2.8598e-11	1.1625e-10	-0.11632	-1.08397
CALM2	2	0.093419	1.1247e-12	5.208e-12	-0.11624	-1.08391
PDCD6	5	-0.022507	3.7701e-37	1.0006e-34	-0.1162	-1.08388
TNFSF10	3	-0.038634	1.1216e-07	3.2934e-07	-0.11617	-1.08385
CHMP2B	3	-0.040143	5.1699e-15	2.9881e-14	-0.11611	-1.08381
YWHAQ	2	0.017524	9.1304e-29	3.2194e-27	-0.11596	-1.0837
MRPL30	2	-0.017419	1.8881e-32	1.4833e-30	-0.11592	-1.08367
C12orf49	12	-0.063732	3.3437e-23	4.8305e-22	-0.11589	-1.08364
HHAT	1	-0.0028383	2.2551e-10	8.4651e-10	-0.11582	-1.08359
CALML3	10	0.046111	3.1876e-19	2.8515e-18	-0.11575	-1.08354
SLC7A4	22	-0.0092226	3.0175e-17	2.1864e-16	-0.11573	-1.08352
AIG1	6	-0.019641	2.0295e-27	5.618e-26	-0.11571	-1.08351
WNT10B	12	-0.012374	6.9182e-19	5.9712e-18	-0.11567	-1.08348
HIGD1A	3	0.0049948	1.2895e-20	1.3414e-19	-0.11559	-1.08342
POLR3C	1	-0.03992	8.3174e-21	8.8371e-20	-0.11556	-1.0834
GRM7	3	-0.035519	1.5536e-14	8.5696e-14	-0.11555	-1.08339
LYZL4	3	-0.034477	7.3375e-23	1.0127e-21	-0.11552	-1.08337
CYP46A1	14	-0.0015396	1.4673e-13	7.3732e-13	-0.11548	-1.08334
SH3BP5	3	-0.041766	3.5698e-16	2.3124e-15	-0.11547	-1.08333
PDZRN3	3	-0.026189	6.2029e-16	3.9298e-15	-0.11536	-1.08325
TMEM177	2	-0.0028614	8.8345e-26	1.841e-24	-0.11535	-1.08324
KCNQ3	8	-0.019258	3.5936e-11	1.4469e-10	-0.11529	-1.08319
PRKCE	2	0.0084302	7.4052e-08	2.2138e-07	-0.11527	-1.08318
KDELR3	22	-0.041483	1.2383e-14	6.8962e-14	-0.11526	-1.08317
LINGO2	9	-0.053003	5.5745e-15	3.2088e-14	-0.11526	-1.08317
OTUB1	11	0.013713	1.1637e-15	7.1836e-15	-0.11526	-1.08317
POLR3F	20	-0.011232	2.9892e-23	4.3503e-22	-0.11521	-1.08313
STBD1	4	-0.033278	3.5341e-16	2.2904e-15	-0.1152	-1.08313
ADAM22	7	-0.0097606	7.4895e-17	5.2141e-16	-0.11516	-1.0831
SEC63	6	-0.036034	9.677e-17	6.6698e-16	-0.11505	-1.08301
PHOSPHO2	2	-0.00080956	5.3531e-20	5.2008e-19	-0.11504	-1.08301
DDX28	16	-0.0081568	1.5662e-18	1.2971e-17	-0.11502	-1.08299
RIMS3	1	0.022004	1.311e-15	8.0537e-15	-0.11497	-1.08295
APEH	3	-0.0049306	7.9764e-18	6.147e-17	-0.11493	-1.08292
CHST2	3	-0.038301	4.2668e-18	3.3784e-17	-0.1149	-1.0829
GNAT1	3	0.027002	8.5275e-23	1.1687e-21	-0.11487	-1.08288
DUSP14	17	-0.0035416	3.6485e-15	2.1427e-14	-0.11485	-1.08286
ZNF774	15	-0.047026	1.783e-27	5.0134e-26	-0.11481	-1.08283
NRBF2	10	-0.021109	7.6752e-25	1.3842e-23	-0.1147	-1.08275
STX7	6	-0.03512	2.979e-18	2.3979e-17	-0.1147	-1.08275
HMGN4	6	0.030481	5.632e-14	2.9395e-13	-0.11469	-1.08274
CMTM5	14	-0.035613	2.4564e-06	6.3093e-06	-0.11468	-1.08273
FILIP1	6	-0.032193	1.1589e-12	5.361e-12	-0.11463	-1.0827
KRT81	12	-0.037596	1.9933e-18	1.6302e-17	-0.11462	-1.08269
OAZ1	19	0.075663	6.4836e-21	6.9889e-20	-0.11456	-1.08264
TESC	12	-0.022626	4.5928e-19	4.0513e-18	-0.11455	-1.08264
FAM122A	9	-0.017763	4.9881e-31	2.7596e-29	-0.11454	-1.08263
BTBD3	20	-0.03481	1.2972e-14	7.2111e-14	-0.11451	-1.08261
MANBAL	20	-0.039339	4.6655e-35	6.6159e-33	-0.11433	-1.08247
PRDM2	1	-0.030131	7.9765e-15	4.5218e-14	-0.11428	-1.08243
CYP1A1	15	-0.0095604	1.6665e-09	5.7786e-09	-0.11426	-1.08242
STOML1	15	-0.004799	2.3147e-16	1.5307e-15	-0.1141	-1.0823
DDOST	1	-0.062985	8.4952e-16	5.3186e-15	-0.11405	-1.08226
LRRC47	1	-0.055075	1.2011e-24	2.1071e-23	-0.11399	-1.08222
ZNHIT3	17	-0.00092294	1.9642e-27	5.4486e-26	-0.11394	-1.08218
MRPS35	12	-0.027241	1.4805e-28	4.9961e-27	-0.11393	-1.08217
ARNTL2	12	-0.021229	1.9561e-21	2.2598e-20	-0.11385	-1.08211
HRAS	11	-0.0017513	9.8554e-26	2.0418e-24	-0.1138	-1.08207
C7orf50	7	6.5304e-05	1.1617e-22	1.5691e-21	-0.1137	-1.082
POP7	7	-0.0025015	6.1493e-23	8.5867e-22	-0.11369	-1.08199
TMEM160	19	-0.0027088	5.1343e-18	4.0335e-17	-0.11359	-1.08192
CLASP2	3	-0.051202	2.0682e-09	7.1069e-09	-0.11358	-1.08191
ZMAT2	5	-0.0043282	2.6926e-27	7.2891e-26	-0.11355	-1.08189
ANKMY2	7	-0.03351	1.5723e-18	1.3014e-17	-0.11352	-1.08186
BEST4	1	-0.016287	4.4568e-20	4.3613e-19	-0.1135	-1.08185
HRK	12	-0.021151	1.203e-14	6.7046e-14	-0.11334	-1.08173
TMPO	12	-0.073134	1.8963e-09	6.5425e-09	-0.11331	-1.08171
PXDNL	8	-0.028958	1.9976e-14	1.0916e-13	-0.11321	-1.08163
MRPS7	17	-0.021203	1.8603e-28	6.1873e-27	-0.11311	-1.08156
CCDC115	2	-0.036074	1.1357e-26	2.7708e-25	-0.11309	-1.08154
DYNC2LI1	2	-0.030215	2.8526e-16	1.8678e-15	-0.11304	-1.0815
PTGES2	9	-0.0018919	1.0696e-23	1.6469e-22	-0.11304	-1.0815
FLRT2	14	-0.017926	1.7756e-11	7.3524e-11	-0.11302	-1.08149
RAB7A	3	-0.035671	5.0252e-21	5.4937e-20	-0.11289	-1.08139
PDCD10	3	0.02062	9.5518e-22	1.1442e-20	-0.11283	-1.08135
RABEPK	9	-0.01707	9.9472e-38	3.1766e-35	-0.11279	-1.08132
ABCE1	4	0.078591	3.1805e-16	2.0698e-15	-0.11277	-1.0813
CYP26B1	2	-0.042871	5.3776e-07	1.4767e-06	-0.11276	-1.08129
SLC16A6	17	-0.053676	8.0964e-10	2.894e-09	-0.11274	-1.08128
YAF2	12	-0.073661	2.2888e-15	1.3669e-14	-0.11268	-1.08123
IDI2	10	-0.037041	1.0112e-16	6.9573e-16	-0.11261	-1.08118
LANCL1	2	-0.025555	2.0039e-13	9.9412e-13	-0.11261	-1.08118
SYCE1	10	-0.070882	1.0449e-06	2.7833e-06	-0.11251	-1.08111
CYP4X1	1	-0.02879	1.073e-13	5.463e-13	-0.11246	-1.08107
STAT1	2	-0.069087	1.706e-12	7.7785e-12	-0.11241	-1.08103
TERF1	8	-0.013636	8.7174e-20	8.285e-19	-0.11236	-1.081
SCLT1	4	-0.044021	4.526e-18	3.5742e-17	-0.11234	-1.08098
SFTPD	10	-0.013409	6.8388e-16	4.3167e-15	-0.11232	-1.08097
DGCR5	22	-0.052775	1.1909e-11	5.0015e-11	-0.11226	-1.08092
SUMO4	6	0.0082636	1.1582e-15	7.1564e-15	-0.11226	-1.08092
NR4A2	2	-0.038457	1.3217e-09	4.6276e-09	-0.11225	-1.08091
SKP1	5	0.0060273	2.9814e-25	5.7292e-24	-0.11223	-1.0809
DPT	1	-0.0062846	2.4816e-11	1.0143e-10	-0.11215	-1.08084
FBN3	19	0.020816	3.0654e-23	4.4562e-22	-0.11206	-1.08077
MED7	5	-0.020609	1.1054e-27	3.2163e-26	-0.11204	-1.08076
CIDEC	3	0.0043501	1.0274e-25	2.1196e-24	-0.11197	-1.0807
GLOD4	17	-0.022937	4.9792e-26	1.0908e-24	-0.11191	-1.08066
EHD3	2	-0.018745	3.7632e-14	1.9986e-13	-0.11185	-1.08061
FCF1	14	-0.047845	5.3716e-09	1.7765e-08	-0.11184	-1.08061
WBP4	13	-0.034603	3.9027e-15	2.2846e-14	-0.11183	-1.0806
WTAP	6	-0.021811	4.1704e-21	4.6041e-20	-0.11176	-1.08055
XYLT1	16	-0.016706	6.9891e-16	4.4073e-15	-0.1117	-1.0805
SLC35F4	14	0.026986	1.8623e-23	2.775e-22	-0.11169	-1.08049
NDUFA10	2	-0.048178	5.3851e-22	6.6685e-21	-0.11154	-1.08038
HRH1	3	-0.026414	3.4941e-13	1.6959e-12	-0.11152	-1.08037
LRRC24	8	-0.013307	2.1278e-17	1.5658e-16	-0.11151	-1.08036
CADM2	3	-0.061736	2.9817e-09	1.0108e-08	-0.11149	-1.08034
TRH	3	-0.017916	7.9776e-08	2.3764e-07	-0.11147	-1.08033
METAP1	4	-0.0028388	5.6341e-30	2.495e-28	-0.11142	-1.08029
BTF3L4	1	-0.047652	1.278e-19	1.195e-18	-0.11131	-1.08021
BET1	7	-0.055615	4.6186e-12	2.0187e-11	-0.11127	-1.08018
C9orf24	9	0.0006098	4.4765e-16	2.8735e-15	-0.11127	-1.08018
APOL5	22	0.0136	2.6475e-12	1.1853e-11	-0.11125	-1.08016
OGG1	3	0.014578	1.0841e-13	5.5176e-13	-0.11124	-1.08016
MAEL	1	-0.042553	3.1463e-16	2.0489e-15	-0.11117	-1.0801
GPHN	14	-0.04833	3.4681e-21	3.8591e-20	-0.11105	-1.08001
UBE2V1	20	0.0046313	6.7293e-32	4.5339e-30	-0.11102	-1.07999
AP4S1	14	-0.010967	1.1874e-17	8.9778e-17	-0.1109	-1.0799
NDUFAF1	15	-0.039475	4.9327e-19	4.3327e-18	-0.11084	-1.07986
SRM	1	-0.032088	5.9137e-22	7.2773e-21	-0.11083	-1.07985
ADNP2	18	-0.045248	6.583e-18	5.1224e-17	-0.11082	-1.07984
HTR1A	5	-0.035473	1.0175e-10	3.9353e-10	-0.11078	-1.07981
APBB2	4	-0.09637	3.4184e-05	7.744e-05	-0.11077	-1.0798
SLC25A25	9	0.0067495	4.1506e-17	2.9616e-16	-0.11077	-1.0798
ZNF33B	10	0.029492	7.348e-18	5.6884e-17	-0.11055	-1.07964
PSEN2	1	-0.020071	3.0592e-21	3.4245e-20	-0.11051	-1.07961
EPDR1	7	-0.025307	1.9088e-08	6.0161e-08	-0.11047	-1.07958
TRIM45	1	-0.028292	1.726e-16	1.1558e-15	-0.11047	-1.07958
DDX10	11	-0.057634	6.773e-23	9.4074e-22	-0.11044	-1.07956
ZNF91	19	-0.068341	2.2816e-07	6.5093e-07	-0.11039	-1.07952
VPS26B	11	-0.012887	4.2087e-19	3.7276e-18	-0.11024	-1.07941
RALYL	8	-0.00099317	7.8833e-13	3.7005e-12	-0.11017	-1.07936
RPL15	3	0.049109	3.0534e-17	2.211e-16	-0.11016	-1.07935
PEX7	6	-0.044485	2.403e-14	1.3015e-13	-0.11013	-1.07933
MFSD8	4	-0.041408	2.0582e-13	1.0191e-12	-0.11007	-1.07928
UBE3C	7	0.01028	9.674e-06	2.3237e-05	-0.11007	-1.07928
DHRS7C	17	-0.023029	7.8008e-12	3.3342e-11	-0.11005	-1.07927
PLK4	4	-0.0098585	1.2022e-12	5.5544e-12	-0.10998	-1.07921
HIVEP1	6	-0.027798	3.226e-32	2.3954e-30	-0.10996	-1.0792
LNPEP	5	-0.053628	3.49e-08	1.0753e-07	-0.10996	-1.0792
DCTN3	9	0.0090758	6.0296e-18	4.7133e-17	-0.10991	-1.07916
SPAG17	1	-0.014306	3.6904e-13	1.7867e-12	-0.1099	-1.07915
SNX22	15	-0.031091	1.2859e-07	3.7554e-07	-0.10987	-1.07913
KCNMA1	10	-0.022838	1.1804e-13	5.9829e-13	-0.10983	-1.0791
MEGF8	19	-0.057056	4.5348e-17	3.2141e-16	-0.10978	-1.07906
NDUFS6	5	-0.019412	2.0776e-33	2.0608e-31	-0.10967	-1.07898
KIF21A	12	-0.042323	2.7028e-15	1.605e-14	-0.10966	-1.07897
RASGEF1A	10	-0.027558	8.8602e-19	7.5675e-18	-0.10962	-1.07894
GAPDHS	19	0.053983	5.8737e-26	1.2663e-24	-0.10961	-1.07894
DLX6	7	-0.028326	1.4166e-19	1.3205e-18	-0.10955	-1.07889
MRPL55	1	-0.0091314	1.2381e-23	1.8865e-22	-0.10947	-1.07883
HSPBP1	19	-0.0098899	1.3031e-25	2.6425e-24	-0.10946	-1.07882
POP4	19	-0.020138	4.5008e-32	3.174e-30	-0.10943	-1.0788
FRMD4A	10	-0.05672	6.5514e-16	4.1406e-15	-0.10942	-1.07879
GNG4	1	0.016957	3.1163e-17	2.2534e-16	-0.10906	-1.07853
MTPN	7	0.023795	3.7845e-26	8.4464e-25	-0.10905	-1.07852
ACVR1C	2	-0.041403	5.9375e-09	1.9551e-08	-0.10901	-1.07849
CENPH	5	-0.052631	9.069e-10	3.2258e-09	-0.10896	-1.07845
KIF21B	1	0.0069877	2.7839e-13	1.3633e-12	-0.10877	-1.07831
MTCH1	6	0.013515	7.3387e-19	6.3174e-18	-0.10877	-1.07831
RWDD2B	21	-0.0020149	1.0792e-16	7.3926e-16	-0.10873	-1.07828
WDR7	18	-0.021775	5.2447e-17	3.7066e-16	-0.10866	-1.07823
LY6D	8	-0.0026101	2.323e-12	1.0475e-11	-0.10852	-1.07812
RNASEH1	2	-0.063954	4.3235e-17	3.0755e-16	-0.10837	-1.07801
EIF5A2	3	0.016388	5.7878e-11	2.2874e-10	-0.10823	-1.0779
PRKAA2	1	-0.024657	2.1456e-11	8.8176e-11	-0.10819	-1.07788
CTHRC1	8	-0.017915	9.5374e-12	4.0396e-11	-0.10808	-1.07779
GCC2	2	-0.042208	1.4847e-11	6.1859e-11	-0.10791	-1.07767
NICN1	3	-0.01016	1.5084e-15	9.2116e-15	-0.10781	-1.07759
C18orf21	18	-0.015362	7.3125e-33	6.3548e-31	-0.1078	-1.07758
AADAT	4	-0.042132	4.3322e-15	2.5222e-14	-0.10778	-1.07757
CADPS2	7	-0.075392	8.851e-10	3.1506e-09	-0.10777	-1.07756
ATP8A1	4	-0.049045	1.7286e-10	6.5538e-10	-0.10776	-1.07755
MYH10	17	-0.029927	4.4504e-16	2.8573e-15	-0.10776	-1.07755
SYNPR	3	-0.030842	5.9019e-10	2.1408e-09	-0.10774	-1.07754
TMEM189-UBE2V1	20	0.0015919	1.6005e-30	7.9178e-29	-0.10772	-1.07752
KIF17	1	-0.0019594	3.9046e-12	1.7208e-11	-0.1077	-1.07751
PPP1R12A	12	-0.06477	6.6267e-08	1.9882e-07	-0.1077	-1.07751
STK39	2	-0.022591	4.0831e-25	7.6702e-24	-0.10761	-1.07744
EML1	14	-0.067113	4.2002e-14	2.222e-13	-0.1076	-1.07743
RFTN1	3	-0.014273	5.9541e-16	3.7801e-15	-0.1076	-1.07743
ACBD6	1	-0.03231	3.3676e-20	3.3497e-19	-0.10758	-1.07742
MAGI3	1	-0.03124	1.5603e-12	7.1432e-12	-0.10748	-1.07734
BMP2K	4	-0.052049	5.1209e-12	2.2276e-11	-0.10745	-1.07732
TRIM44	11	-0.011246	3.4391e-07	9.6334e-07	-0.10744	-1.07731
ARPC1A	7	-0.03267	1.8375e-22	2.4188e-21	-0.1073	-1.07721
FEM1B	15	-0.016977	6.6668e-13	3.1486e-12	-0.10729	-1.0772
ASPHD2	22	-0.044683	1.4921e-11	6.2146e-11	-0.10728	-1.0772
CETP	16	-0.023119	1.3759e-14	7.6291e-14	-0.10728	-1.0772
MKX	10	-0.00043604	5.1735e-13	2.468e-12	-0.10727	-1.07719
BAG4	8	-0.02955	1.9599e-16	1.3064e-15	-0.10724	-1.07717
CHCHD3	7	-0.037583	9.5319e-22	1.1422e-20	-0.1072	-1.07714
SLC25A17	22	0.00099026	1.3378e-07	3.8991e-07	-0.10717	-1.07711
WDR54	2	-0.027814	3.8866e-24	6.3637e-23	-0.10705	-1.07702
MYOZ2	4	-0.025646	2.3902e-25	4.6663e-24	-0.10699	-1.07698
PRDX2	19	0.00018335	8.6136e-14	4.4216e-13	-0.10694	-1.07694
LMO7	13	-0.045117	6.3559e-10	2.298e-09	-0.10689	-1.0769
CRYZL1	21	-0.033646	2.3209e-20	2.3508e-19	-0.10686	-1.07688
GABARAPL2	16	-0.024232	4.9174e-19	4.3221e-18	-0.10675	-1.0768
LRCH1	13	-0.0068527	1.2417e-17	9.3673e-17	-0.10675	-1.0768
KPNA4	3	-0.025814	9.2424e-14	4.7295e-13	-0.10664	-1.07672
SNRK	3	-0.029757	2.3326e-25	4.5676e-24	-0.10663	-1.07671
TSFM	12	-0.036796	9.1085e-28	2.678e-26	-0.10659	-1.07668
ABHD13	13	-0.0086161	5.5874e-16	3.556e-15	-0.10658	-1.07667
SOCS5	2	-0.05482	8.8611e-16	5.5389e-15	-0.10645	-1.07658
PTTG1	5	-0.0071183	2.0508e-10	7.7273e-10	-0.1063	-1.07646
LRRC29	16	-0.011114	2.8554e-17	2.0732e-16	-0.10626	-1.07643
MTX3	5	-0.030604	1.17e-25	2.3886e-24	-0.10624	-1.07642
MSH2	2	-0.01885	1.6805e-17	1.2499e-16	-0.10621	-1.0764
NCAM2	21	-0.032847	7.4525e-21	7.9764e-20	-0.10618	-1.07637
RGS6	14	0.023822	5.1443e-16	3.2835e-15	-0.10608	-1.0763
RPS6KL1	14	-0.027256	3.2134e-17	2.3186e-16	-0.10602	-1.07626
SNX25	4	0.026534	2.9801e-20	2.9823e-19	-0.10602	-1.07626
STX12	1	-0.013541	2.7239e-28	8.8281e-27	-0.10599	-1.07623
PPP1R9B	17	-0.0063392	3.2972e-13	1.6031e-12	-0.10594	-1.0762
METTL2B	7	-0.050486	1.0762e-18	9.0833e-18	-0.10593	-1.07619
DNAL1	14	-0.032902	1.1953e-11	5.0186e-11	-0.10588	-1.07615
PRKAG1	12	-0.036491	1.4666e-27	4.1958e-26	-0.10586	-1.07614
PRDX5	11	-0.038496	1.2054e-17	9.1109e-17	-0.10585	-1.07613
SOST	17	0.01459	1.4439e-10	5.5084e-10	-0.10555	-1.0759
OCIAD1	4	0.061299	5.7682e-27	1.4819e-25	-0.10553	-1.07589
HMGN2P4	5	0.034201	4.2958e-11	1.7176e-10	-0.10551	-1.07587
RORB	9	-0.05511	1.1537e-07	3.3837e-07	-0.10551	-1.07587
NEDD4L	18	-0.012088	3.1232e-15	1.8446e-14	-0.1055	-1.07587
PCCB	3	0.082697	2.4738e-20	2.4942e-19	-0.10548	-1.07585
UROS	10	-0.016813	1.6484e-17	1.2268e-16	-0.10548	-1.07585
DEPDC5	22	-0.043176	7.904e-16	4.9612e-15	-0.10547	-1.07584
NDUFS3	11	-0.0077784	1.8826e-24	3.2251e-23	-0.10537	-1.07577
PDK1	2	-0.0069497	1.3027e-16	8.8437e-16	-0.10537	-1.07577
WBP11	12	-0.011062	1.9538e-27	5.4313e-26	-0.10536	-1.07576
IQSEC1	3	-0.011147	1.1695e-19	1.0972e-18	-0.10526	-1.07569
TFCP2	12	-0.027832	6.6914e-24	1.0615e-22	-0.10524	-1.07567
SLC25A12	2	-0.053449	4.1023e-08	1.2545e-07	-0.10522	-1.07566
SNRPD1	18	-0.011763	8.7553e-25	1.5597e-23	-0.1052	-1.07564
RIOK3	18	-0.068198	2.3534e-11	9.6394e-11	-0.10518	-1.07563
MRPL47	3	-0.032862	9.0499e-25	1.6107e-23	-0.10516	-1.07561
POLR1A	2	-0.039889	3.6566e-17	2.622e-16	-0.10495	-1.07546
TMEM126A	11	-0.021757	5.8647e-27	1.5017e-25	-0.10492	-1.07543
TMEM41B	11	-0.069631	9.943e-09	3.2097e-08	-0.1048	-1.07535
FBXW9	19	-0.0069555	4.015e-32	2.8675e-30	-0.10478	-1.07533
LDB3	10	-0.080959	1.1547e-05	2.7502e-05	-0.10467	-1.07525
SPIN1	9	-0.032697	8.2276e-19	7.0471e-18	-0.10458	-1.07518
RSPH3	6	-0.0023802	5.345e-12	2.3207e-11	-0.10452	-1.07514
KNG1	3	-0.034186	1.4712e-09	5.1266e-09	-0.10447	-1.0751
KLHDC9	1	-0.033957	8.3888e-18	6.4459e-17	-0.10434	-1.075
SLC25A32	8	-0.017192	6.9155e-16	4.3637e-15	-0.10432	-1.07499
WIPI2	7	-0.020496	1.2684e-23	1.9288e-22	-0.10429	-1.07497
CCNL2	1	-0.042267	1.7542e-12	7.9899e-12	-0.10426	-1.07494
UBE2D2	5	-0.025954	4.9715e-22	6.1759e-21	-0.10426	-1.07494
C1orf216	1	-0.034397	1.5893e-13	7.9577e-13	-0.10423	-1.07492
OPTN	10	-0.015336	1.3913e-16	9.4222e-16	-0.10423	-1.07492
WFDC1	16	0.014621	3.0386e-08	9.4136e-08	-0.10422	-1.07491
CXXC4	4	-0.077224	1.3919e-10	5.3173e-10	-0.10419	-1.07489
OPRL1	20	-0.019348	3.7946e-10	1.3988e-09	-0.10411	-1.07483
NLGN1	3	-0.043294	1.011e-13	5.1583e-13	-0.10403	-1.07477
OMG	17	-0.021271	2.7314e-10	1.0183e-09	-0.10401	-1.07476
OSBPL1A	18	-0.013992	1.6515e-23	2.4788e-22	-0.10398	-1.07473
GDA	9	-0.0041318	9.9331e-12	4.2004e-11	-0.10396	-1.07472
C10orf88	10	-0.038463	4.2119e-20	4.1268e-19	-0.10395	-1.07471
NUS1	6	-0.032465	1.6523e-16	1.1095e-15	-0.10392	-1.07469
RPAP3	12	-0.033955	2.2621e-13	1.1158e-12	-0.10392	-1.07469
GTF3C4	9	-0.054414	6.3021e-09	2.07e-08	-0.10385	-1.07464
ADPRHL1	13	0.0097745	2.7343e-12	1.2223e-11	-0.10383	-1.07462
NLRP1	17	0.0079684	1.3017e-11	5.4453e-11	-0.10382	-1.07462
IER5	1	-0.035977	1.0116e-10	3.9128e-10	-0.10375	-1.07456
NRARP	9	0.031314	4.193e-13	2.0184e-12	-0.10366	-1.0745
ENDOG	9	-0.025123	1.0532e-17	8.005e-17	-0.10363	-1.07447
CDKL2	4	-0.031993	3.0146e-17	2.1847e-16	-0.10362	-1.07447
DDC	7	0.021903	2.4423e-08	7.6301e-08	-0.1036	-1.07445
DMKN	19	-0.023115	9.9301e-10	3.521e-09	-0.10356	-1.07442
CYC1	8	-0.036457	7.9797e-25	1.4332e-23	-0.10355	-1.07441
EFCAB2	1	-0.062999	0.00028176	0.00057494	-0.10345	-1.07434
ZNF66	19	-0.021612	2.3812e-06	6.123e-06	-0.10343	-1.07432
CACNA1A	19	-0.0065661	4.4071e-17	3.1304e-16	-0.10342	-1.07432
ZNF184	6	-0.025981	1.0415e-12	4.8368e-12	-0.10342	-1.07432
ADAMTS8	11	0.0052795	1.0332e-18	8.7315e-18	-0.10339	-1.07429
SLC38A1	12	-0.0064576	5.3197e-16	3.3927e-15	-0.10335	-1.07427
SLC25A36	3	0.0025132	6.5683e-15	3.7566e-14	-0.10326	-1.0742
PDE6H	12	-0.0063797	6.1309e-18	4.7877e-17	-0.10305	-1.07404
AFF3	2	-0.070416	1.6677e-07	4.8177e-07	-0.103	-1.074
TXNL4A	18	-0.012843	1.6775e-23	2.5149e-22	-0.10299	-1.074
CYP4Z1	1	-0.023986	2.3665e-12	1.066e-11	-0.10294	-1.07396
NUP93	16	-0.034472	3.1662e-16	2.0612e-15	-0.10293	-1.07395
SULT2B1	19	-0.023285	2.0988e-11	8.6326e-11	-0.10292	-1.07394
RARB	3	-0.0063321	1.9058e-13	9.4758e-13	-0.10291	-1.07394
SLC7A14	3	-0.014985	4.3717e-16	2.8096e-15	-0.1029	-1.07393
SLC46A2	9	-0.034148	1.4613e-05	3.4492e-05	-0.10287	-1.07391
RIMS2	8	-0.051123	3.4767e-11	1.4015e-10	-0.1027	-1.07378
WDR37	10	-0.014296	1.3094e-18	1.0973e-17	-0.10268	-1.07377
NCAM1	11	0.020936	1.9876e-24	3.3959e-23	-0.10266	-1.07375
RAB11FIP2	10	-0.047939	2.895e-16	1.8931e-15	-0.10264	-1.07374
TMCC1	3	-0.066422	5.4037e-12	2.3454e-11	-0.10259	-1.0737
SCAND1	20	-0.03775	4.4028e-18	3.4811e-17	-0.10246	-1.0736
RAD51AP1	12	0.013841	3.887e-09	1.3031e-08	-0.1024	-1.07356
SPRN	10	0.017037	1.497e-29	6.1572e-28	-0.1024	-1.07356
ARF6	14	-0.06089	4.8716e-09	1.6166e-08	-0.10236	-1.07353
RTN2	19	-0.0090325	5.5009e-10	1.9998e-09	-0.10233	-1.07351
CACNB1	17	0.021731	2.5879e-20	2.6032e-19	-0.10225	-1.07345
RNF19B	1	0.028438	2.1591e-06	5.5819e-06	-0.10219	-1.0734
EXO1	1	-0.006471	3.6641e-12	1.6182e-11	-0.10218	-1.07339
SNRPN	15	0.053695	4.1514e-15	2.4233e-14	-0.1021	-1.07333
ATG10	5	0.018893	6.0888e-15	3.491e-14	-0.10198	-1.07325
NFS1	20	-0.020354	1.1232e-20	1.1768e-19	-0.10196	-1.07323
SOX4	6	-0.026168	5.8291e-09	1.9215e-08	-0.10187	-1.07316
TRIM23	5	-0.050066	2.394e-12	1.0775e-11	-0.10175	-1.07307
C12orf42	12	0.014093	2.7306e-05	6.2566e-05	-0.10169	-1.07303
C12orf54	12	0.012291	9.889e-12	4.1831e-11	-0.10164	-1.07299
HS3ST4	16	-0.064981	5.841e-11	2.3077e-10	-0.10164	-1.07299
DHDDS	1	-0.0033495	3.9103e-25	7.3739e-24	-0.10161	-1.07297
TFB2M	1	-0.00021125	1.4659e-15	8.9674e-15	-0.1016	-1.07296
FRY	13	-0.0055811	3.2935e-16	2.1401e-15	-0.10155	-1.07293
CNTN3	3	-0.060139	8.0636e-07	2.1727e-06	-0.10153	-1.07291
PKIG	20	0.0051065	1.547e-26	3.7007e-25	-0.10151	-1.0729
DPM2	9	-0.022213	4.9222e-14	2.5855e-13	-0.1015	-1.07289
PTPRM	18	-0.056168	5.4148e-14	2.8348e-13	-0.1015	-1.07289
TIGD2	4	-0.016378	7.6592e-18	5.9165e-17	-0.10149	-1.07288
NUBPL	14	-0.042811	2.2955e-12	1.0356e-11	-0.10145	-1.07285
SLBP	4	-0.011499	1.0549e-23	1.6263e-22	-0.10143	-1.07284
EDIL3	5	-0.092418	0.0011068	0.0020905	-0.10142	-1.07283
SLC2A11	22	-0.045855	1.4059e-11	5.8674e-11	-0.1013	-1.07274
ZNF286A	17	-0.055499	2.0304e-05	4.7205e-05	-0.10127	-1.07272
ADK	10	-0.015416	2.256e-16	1.4931e-15	-0.1012	-1.07267
TRIM48	11	-0.020381	8.0529e-07	2.17e-06	-0.1012	-1.07267
PPM1A	14	-0.017125	7.5371e-13	3.5431e-12	-0.10119	-1.07266
HGSNAT	8	-0.0083652	6.6154e-18	5.1436e-17	-0.10107	-1.07257
TIGD3	11	-0.036093	5.4321e-13	2.5876e-12	-0.10106	-1.07256
TMEM151B	6	0.061376	1.0477e-10	4.0502e-10	-0.10104	-1.07255
BBS12	4	-0.054766	2.6022e-11	1.0615e-10	-0.10102	-1.07253
TRPC6	11	-0.026999	1.0517e-10	4.0644e-10	-0.10099	-1.07251
SLC17A7	19	-0.0044946	4.5429e-10	1.6626e-09	-0.10089	-1.07243
BCAS4	20	-0.014382	4.7851e-16	3.0632e-15	-0.10081	-1.07238
RHOBTB2	8	0.072528	4.0556e-15	2.3699e-14	-0.10071	-1.0723
SNX4	3	-0.034078	1.7529e-18	1.4447e-17	-0.10061	-1.07223
IFT57	3	-0.045001	1.6142e-15	9.8151e-15	-0.10057	-1.0722
SMAP1	6	-0.035641	1.3863e-15	8.4949e-15	-0.10052	-1.07216
DYRK2	12	-0.026084	1.437e-13	7.2283e-13	-0.1005	-1.07214
NDUFB2	7	0.003532	3.0622e-24	5.0816e-23	-0.1005	-1.07214
DLK2	6	0.014964	3.1556e-25	6.0376e-24	-0.1004	-1.07207
NIT1	1	-0.0023333	6.3725e-25	1.1653e-23	-0.10039	-1.07206
SEC61G	7	-0.025681	4.4864e-20	4.387e-19	-0.10039	-1.07206
MANSC1	12	-0.031326	8.6878e-27	2.1571e-25	-0.10038	-1.07206
LRPAP1	4	-0.037987	1.1299e-21	1.3443e-20	-0.10032	-1.07201
PSIP1	9	-0.018521	9.7867e-16	6.0894e-15	-0.10026	-1.07197
COG1	17	-0.024828	1.2335e-17	9.3103e-17	-0.10024	-1.07195
DDT	22	-0.029678	4.7172e-21	5.1728e-20	-0.1002	-1.07192
MAN1A2	1	-0.011	7.3836e-13	3.4751e-12	-0.1002	-1.07192
RAB40C	16	-0.0067285	3.3055e-24	5.4531e-23	-0.10011	-1.07186
LRP8	1	0.031017	1.2363e-12	5.7043e-12	-0.10004	-1.0718
DDX18	2	-0.049273	6.724e-12	2.8922e-11	-0.10003	-1.0718
MRPS18A	6	-0.0097708	1.8015e-28	6.0172e-27	-0.10003	-1.0718
UQCRQ	5	0.0089868	3.0628e-29	1.1806e-27	-0.099908	-1.07171
SERAC1	6	-0.055184	2.473e-10	9.2601e-10	-0.099906	-1.0717
NDUFA12	12	2.0268e-05	6.5403e-25	1.1938e-23	-0.099838	-1.07165
UCK2	1	-0.0091964	1.1904e-15	7.339e-15	-0.099781	-1.07161
DCUN1D5	11	-0.050305	2.8485e-20	2.8543e-19	-0.099679	-1.07154
RAB14	9	-0.017875	1.1799e-27	3.4256e-26	-0.09967	-1.07153
[truncated: 12,003 more rows]

## Sheet: Sup. Table 2
Sup. Table 2. GO Biological Processes of Significantly Downregulated DEGs (1241) in AD
Term	Description	LogP	Log(q-value)	InTerm/InList	Symbols
GO:0099536	synaptic signaling	-68.3689	-64.169	174/733	ADCY1,ADCYAP1,AMPH,ATP2A2,BDNF,DAGLA,CACNA1D,CACNA1E,CACNB2,CACNB3,CACNB4,CALB1,CALB2,CALM3,CBLN1,CDH8,CHRM3,CHRNB2,CNR1,CORT,CRH,CRHBP,DGKB,DCC,DRD1,DRD5,EGR2,EGR3,EIF4E,EPHA4,ETV5,FGF12,FGF14,GABRA1,GABRA4,GABRA5,GABRB2,GABRB3,GABRD,GABRG2,GABRG3,GAD1,GAD2,GLRB,GRIA1,GRIA2,GRIK1,GRIK2,GRIN1,GRIN2A,GRM1,GRM8,HCRTR2,NRG1,HSPA8,HTR2A,HTR2B,HTR5A,HTR7,KCNA1,KCNK3,KCNQ2,KIT,KRAS,MAP1B,MAPT,MBP,MEF2C…
GO:0050808	synapse organization	-35.5706	-32.2739	97/431	ACTG1,ADD2,ANK3,BDNF,CACNB2,CACNB3,CACNB4,CBLN1,CDC42,CDH8,CDH9,CHRNB2,DGKB,DRD1,EPHA4,ETV5,GABRA1,GABRB2,GABRB3,GABRG2,GAP43,GLRB,GRIN1,NRG1,HSPA8,CAPRIN1,MAP1B,MAPT,MEF2C,MYO5A,NEFL,NRCAM,NTRK2,OPA1,PAFAH1B1,PCDH8,PFN2,PIN1,PRNP,LGMN,RELN,PTPRD,ROBO2,CX3CL1,SNCA,SNCG,TPBG,YWHAZ,TUBA1A,PPFIA2,TMEFF1,CDK5R1,WASL,KALRN,INA,NRXN1,HOMER1,SEMA3E,CLSTN3,DNM1L,ACTR2,SLITRK3,ZNF365,SHANK2,UNC13A,ARC,CUX…
GO:0043269	regulation of ion transport	-29.3062	-26.1477	116/700	ACTN2,ADCYAP1,ADRA2A,ANK2,ANK3,ATP1B1,ATP2B1,CACNA1D,CACNA1E,CACNA2D1,CACNB2,CACNB3,CACNB4,CACNG1,CALM3,CASQ1,CCK,CHRNB2,CNR1,CNTN1,CRH,CRHBP,DPP6,DRD1,EDN3,FABP3,FGF12,FGF14,FKBP1B,MCHR1,GRIA1,GRIA2,GRIN1,GRIN2A,HTR2A,KCNA1,KCNA4,KCNA6,KCNC2,KCNF1,KCNJ3,KCNJ6,KCNJ9,KCNQ2,KCNS2,KCNS3,MEF2C,MYO5A,NEFL,NPPA,NPY2R,NPY5R,PRKCD,PRKG2,PRNP,RELN,PTPN3,RAB3B,RGS4,SCN2A,SCN8A,CX3CL1,CXCL12,SLC8A1,SLN,SNCA…
GO:0007269	neurotransmitter secretion	-21.2006	-18.4922	47/172	ADCY1,ATP2A2,CACNA1D,CACNB2,CALM3,CHRNB2,CNR1,DRD1,GAD1,GAD2,HSPA8,HTR2A,MEF2C,PFN2,PTPRN2,SNAP25,SNCA,SNCG,STX1A,STXBP1,VAMP2,SYN2,SYT1,SYT4,SYN3,DOC2A,PPFIA2,KMO,CADPS,SYNJ1,NRXN1,SLC4A8,STXBP5L,DNM1L,RPH3A,RAB3GAP1,RIMS1,UNC13A,SYT11,ERC2,PCLO,NAPB,LIN7B,MCTP1,TRIM9,GRIN3A,SLC32A1,ADCYAP1,CRH,ICA1,NPPA,RAB3B,RGS4,SLC1A6,PER2,SYNGR3,SV2B,SLC6A15,SLC6A17,ACTG1,AMPH,FGF14,PPP3CB,RAB27B,SH3GL2,CDK…
GO:0007416	synapse assembly	-19.2526	-16.6962	46/182	ADD2,BDNF,CBLN1,CDH9,CHRNB2,DRD1,GABRA1,GABRB2,GABRB3,GABRG2,GAP43,GRIN1,NRG1,MAP1B,MEF2C,NRCAM,NTRK2,PTPRD,ROBO2,SNCA,TPBG,NRXN1,CLSTN3,SLITRK3,SHANK2,CUX2,FLRT3,FLRT1,SLITRK5,NPTN,PCLO,CNTN5,LGI2,VPS35,PCDHB10,PCDHB3,LRRC4,SLC25A46,SLITRK1,CBLN4,CBLN2,LRRTM1,LRRTM3,AMIGO2,LHFPL4,LRTM2,PPFIA2,PCDH8,LRRC4C,RELN
GO:0035637	multicellular organismal signaling	-17.7041	-15.1855	47/206	ANK2,ANK3,ATP1A3,ATP1B1,ATP2A2,ATP2B1,ATP2B2,CACNA1D,CACNA2D1,CACNB2,CACNB3,CACNB4,CACNG1,CALM3,CASQ1,CXADR,DRD1,DRD5,FGF12,FKBP1B,GRIK2,ITPR1,KCNA1,KCNJ3,KCNK1,KCNK3,NPPA,NPPC,NRCAM,NTRK2,PAFAH1B1,SCN2A,SCN8A,SLC8A1,CACNA1G,CARTPT,KCNMB2,CACNG3,CNTNAP2,KCNIP3,KCNIP1,TNNI3K,FXYD6,CACNA2D3,SCN3B,KCNIP4,TMEM65,ADRA2A,ANXA6,CBLN1,CCK,CHRM3,CRH,CRHBP,EDN3,GALR1,GNAS,GRIN1,GRM1,HTR2A,IGF1,KIT,MYL5,NPT…
GO:0060078	regulation of postsynaptic membrane potential	-17.2115	-14.7277	39/147	ADCYAP1,BDNF,CACNB3,CBLN1,CHRNB2,FGF14,GABRA1,GABRA4,GABRA5,GABRB2,GABRB3,GABRD,GABRG2,GABRG3,GLRB,GRIA1,GRIA2,GRIK1,GRIK2,GRIN1,GRIN2A,GRM1,KCNA1,MEF2C,NPY2R,PPP3CA,PRKCZ,RELN,RGS4,STX1A,NRXN1,RAB3GAP1,SHANK2,RIMS1,CUX2,NETO1,GRIN3A,SEZ6,RGS7BP,CCK,FGF12,NPTX1,NPTX2,VIP,HOMER1,CARTPT,NMU,TPPP,NPTXR,CDC42,CLTC,CSNK2A1,EGR1,FGF9,GNAQ,MARK1,PIN1,PPP2CA,PPP3CB,PSMB7,PSMC3,PSMC6,PSMD7,PSMD8,VRK1,WNT2…
GO:0007612	learning	-16.7014	-14.265	38/144	CCK,CHRNB2,CRH,DRD1,DRD5,GABRA5,GRIN1,GRIN2A,HMGCR,KIT,KRAS,NPTX2,NRGN,NTRK2,PPP3CB,PRKAR2B,LGMN,RELN,SNAP25,TAC1,VDAC1,VDAC3,SYNJ1,KALRN,NRXN3,NRXN1,ACTR2,TBR1,SHANK2,SORCS3,SYT11,ARC,DDHD2,CNTNAP2,NPTN,SLC12A5,NDRG4,NETO1,EGR2,GRIK2,STAR,SYT4,RAB3GAP1,UNC13A,SLC4A10,MCTP1,CDKN2D,CDS1,CIRBP,CNGB1,EIF2S1,FEN1,GNAQ,HMGCS1,KCNC2,MAPK8,MAPK10,ELOVL4,TRPC3,PER2,GUCA1C,NMU,OPN3,ATP8A2,SEMA5B,RAD18,DNM…
GO:0007215	glutamate receptor signaling pathway	-15.9161	-13.5087	31/100	ACTN2,DAGLA,CRH,CRHBP,GNAQ,GRIA1,GRIA2,GRIK1,GRIK2,GRIN1,GRIN2A,GRM1,GRM8,MEF2C,NEFL,PRNP,RELN,CX3CL1,SSTR1,CDK5R1,HOMER1,CACNG3,SHANK2,UNC13A,PLCB1,ARC,LRRC7,NETO2,NETO1,GRIN3A,CNIH3,NPTX1,NPTX2,NPTXR,ADRA2A,PRKCD,DKK3,FBXW7,GREM2
GO:0007626	locomotory behavior	-13.977	-11.6464	41/198	ALDH1A3,CALB1,CHRNB2,CRH,DAB1,DRD1,EGR1,EPHA4,ETV5,FGF12,GAD1,GLRB,GRIN1,GRM1,NRG1,MYO5A,NOVA1,NPY2R,PAFAH1B1,PENK,PPP3CB,CXCL12,SNAP25,SNCG,UCHL1,KALRN,CHL1,INPP5F,WDR47,DDHD2,SEZ6L,ZDHHC8,OXR1,SOBP,VPS35,SLC4A10,SLC25A46,SEZ6,NMS,NEGR1,LRRTM1,CRHBP,GABRG2,HTR2A,NPY,NR4A3,NRXN3,NRXN1,HOMER1,CARTPT,SHANK2,CNTNAP2,SLITRK5,SLITRK1
GO:0072657	protein localization to membrane	-12.6693	-10.3938	78/625	ACTN2,ANK2,ANK3,ATP1B1,CACNB2,CACNB3,CALM3,CLTC,DPP6,EPHA3,ETV5,GLRB,GRIK2,GRIN1,GRIN2A,MYO5A,NSF,PAK1,PRKCZ,PRKG2,MAPK8,MAPK10,PRNP,RELN,RAB3B,RAP2A,RPL41,SNAP25,SPTBN1,STX1A,STXBP1,VAMP2,THY1,YWHAB,YWHAG,YWHAH,YWHAZ,TMEFF1,CDK5R1,RABEP1,KCNB2,NRXN1,AKAP5,TSPAN5,SEC23A,TMED2,RAB3GAP1,EPB41L3,GRIP1,TMEFF2,TIMM13,PACSIN1,KCNIP3,ZDHHC3,SGTB,SYTL2,PID1,VPS35,SCN3B,TOMM22,GOPC,GPR158,LRRC7,DPP10,LRRC…
GO:0035249	synaptic transmission, glutamatergic	-12.608	-10.3376	28/105	ADCYAP1,CDH8,CNR1,DRD1,GRIA1,GRIA2,GRIK1,GRIK2,GRIN1,GRIN2A,GRM1,GRM8,HTR2A,MEF2C,NPY2R,RELN,STXBP1,SYT1,KMO,NRXN1,HOMER1,CLSTN3,RAB3GAP1,SHANK2,UNC13A,NAPB,GRIN3A,CNIH3

## Sheet: Sup. Table 3
Sup. Table 3. Downregulated Synaptic Genes (239) in AD
gene symbol	gene hgnc_id	gene name	gene synonyms
KCNA4	HGNC:6222	potassium voltage-gated channel subfamily A member 4	Kv1.4, HK1, HPCN2
NPTN	HGNC:17867	neuroplastin	SDR1, GP55, GP65, np65, np55
SNAP25	HGNC:11132	synaptosome associated protein 25	SNAP-25, RIC-4, RIC4, SEC9, bA416N4.2, dJ1068F16.2
RAB27B	HGNC:9767	RAB27B, member RAS oncogene family
RAB3B	HGNC:9778	RAB3B, member RAS oncogene family
RAB3C	HGNC:30269	RAB3C, member RAS oncogene family
RIMS1	HGNC:17282	regulating synaptic membrane exocytosis 1	RIM, KIAA0340, RIM1
PPM1H	HGNC:18583	protein phosphatase, Mg2+/Mn2+ dependent 1H	KIAA1157, FLJ13253, NERPP-2C
STXBP1	HGNC:11444	syntaxin binding protein 1	hUNC18, MUNC18-1, UNC18, rbSec1
ATP2B2	HGNC:815	ATPase plasma membrane Ca2+ transporting 2	PMCA2
ATP2B1	HGNC:814	ATPase plasma membrane Ca2+ transporting 1	PMCA1
PCLO	HGNC:13406	piccolo presynaptic cytomatrix protein	KIAA0559, DKFZp779G1236, ACZ
RIMBP2	HGNC:30339	RIMS binding protein 2	KIAA0318, RBP2, MGC15831, RIM-BP2, PPP1R133
FEZ1	HGNC:3659	fasciculation and elongation protein zeta 1	UNC-76
PRKCD	HGNC:9399	protein kinase C delta
ITPR1	HGNC:6180	inositol 1,4,5-trisphosphate receptor type 1	Insp3r1, IP3R1, ACV, PPP1R94
KCNC2	HGNC:6234	potassium voltage-gated channel subfamily C member 2	Kv3.2
KCNA1	HGNC:6218	potassium voltage-gated channel subfamily A member 1	Kv1.1, RBK1, HUK1, MBK1
RAB1A	HGNC:9758	RAB1A, member RAS oncogene family	YPT1
RAB6A	HGNC:9786	RAB6A, member RAS oncogene family
RAB6B	HGNC:14902	RAB6B, member RAS oncogene family
GRM1	HGNC:4593	glutamate metabotropic receptor 1	GPRC1A, mGlu1, MGLUR1, PPP1R85
GRIP1	HGNC:18708	glutamate receptor interacting protein 1
HOMER1	HGNC:17512	homer scaffold protein 1	Ves-1, SYN47, HOMER-1B
NPTX2	HGNC:7953	neuronal pentraxin 2
RAB2A	HGNC:9763	RAB2A, member RAS oncogene family
EPHA4	HGNC:3388	EPH receptor A4	Hek8
VAMP2	HGNC:12643	vesicle associated membrane protein 2	VAMP-2
NSF	HGNC:8016	N-ethylmaleimide sensitive factor, vesicle fusing ATPase	SKD2, SEC18
KCNQ5	HGNC:6299	potassium voltage-gated channel subfamily Q member 5	Kv7.5
KCNJ3	HGNC:6264	potassium voltage-gated channel subfamily J member 3	Kir3.1, GIRK1, KGA
KCNJ6	HGNC:6267	potassium voltage-gated channel subfamily J member 6	Kir3.2, GIRK2, KATP2, BIR1, hiGIRK2
KCNJ9	HGNC:6270	potassium voltage-gated channel subfamily J member 9	Kir3.3, GIRK3
SCAMP1	HGNC:10563	secretory carrier membrane protein 1	SCAMP37
NPTXR	HGNC:7954	neuronal pentraxin receptor
ADCY1	HGNC:232	adenylate cyclase 1	AC1
ERC2	HGNC:31922	ELKS/RAB6-interacting/CAST family member 2	CAST, CAST1, KIAA0378, SPBC110, Spc110, ELKSL
CACNB4	HGNC:1404	calcium voltage-gated channel auxiliary subunit beta 4	EJM4
CACNA2D1	HGNC:1399	calcium voltage-gated channel auxiliary subunit alpha2delta 1	lncRNA-N3
MAL2	HGNC:13634	mal, T cell differentiation protein 2 (gene/pseudogene)
SLC10A4	HGNC:22980	solute carrier family 10 member 4	MGC29802
CACNA1E	HGNC:1392	calcium voltage-gated channel subunit alpha1 E	Cav2.3, BII, CACH6
ATP1A3	HGNC:801	ATPase Na+/K+ transporting subunit alpha 3
AKAP5	HGNC:375	A-kinase anchoring protein 5	AKAP75, AKAP79
CDK5R1	HGNC:1775	cyclin dependent kinase 5 regulatory subunit 1	p35nck5a, Nck5a, p35
ACTG1	HGNC:144	actin gamma 1
PRKAR2B	HGNC:9392	protein kinase cAMP-dependent type II regulatory subunit beta
PRKAR1A	HGNC:9388	protein kinase cAMP-dependent type I regulatory subunit alpha	CNC1
EPHA3	HGNC:3387	EPH receptor A3	HEK, HEK4
DMXL2	HGNC:2938	Dmx like 2	RC3, KIAA0856, DFNA71
ELAVL2	HGNC:3313	ELAV like RNA binding protein 2	HuB, HEL-N1
CADPS	HGNC:1426	calcium dependent secretion activator	CAPS, KIAA1121, CAPS1, UNC-31
ELAVL4	HGNC:3315	ELAV like RNA binding protein 4	PNEM
PAK1	HGNC:8590	p21 (RAC1) activated kinase 1
SHANK2	HGNC:14295	SH3 and multiple ankyrin repeat domains 2	CTTNBP1, ProSAP1, SHANK, SPANK-3
PIN1	HGNC:8988	peptidylprolyl cis/trans isomerase, NIMA-interacting 1	dod
SCN2A	HGNC:10588	sodium voltage-gated channel alpha subunit 2	Nav1.2, HBSCII, HBSCI
MAGI1	HGNC:946	membrane associated guanylate kinase, WW and PDZ domain containing 1	BAP1, MAGI-1, TNRC19, AIP3, WWP3
SCN8A	HGNC:10596	sodium voltage-gated channel alpha subunit 8	Nav1.6, NaCh6, PN4, CerIII, CIAT
UNC13A	HGNC:23150	unc-13 homolog A	KIAA1032, Munc13-1
EIF4E	HGNC:3287	eukaryotic translation initiation factor 4E	EIF4E1
TMEM163	HGNC:25380	transmembrane protein 163	DKFZP566N034, SV31
EIF2S1	HGNC:3265	eukaryotic translation initiation factor 2 subunit alpha	EIF-2alpha, EIF2A
AMPH	HGNC:471	amphiphysin
SLC32A1	HGNC:11018	solute carrier family 32 member 1	VGAT, bA122O1.1
CPEB1	HGNC:21744	cytoplasmic polyadenylation element binding protein 1	FLJ13203, CPEB
CLTC	HGNC:2092	clathrin heavy chain	Hc
SLC6A17	HGNC:31399	solute carrier family 6 member 17
SH3GL2	HGNC:10831	SH3 domain containing GRB2 like 2, endophilin A1	SH3P4, SH3D2A, CNSA2, EEN-B1
SYNJ1	HGNC:11503	synaptojanin 1	INPP5G, PARK20
SNAP91	HGNC:14986	synaptosome associated protein 91	KIAA0656, AP180, CALM
GRASP	HGNC:18707	general receptor for phosphoinositides 1 associated scaffold protein	Tamalin
NAPB	HGNC:15751	NSF attachment protein beta	SNAP-BETA, SNAPB
NAPG	HGNC:7642	NSF attachment protein gamma
FXYD6	HGNC:4030	FXYD domain containing ion transport regulator 6
TPD52	HGNC:12005	tumor protein D52	D52, hD52, N8L
PACSIN1	HGNC:8570	protein kinase C and casein kinase substrate in neurons 1	SDPI
LRRTM3	HGNC:19410	leucine rich repeat transmembrane neuronal 3
LRRTM1	HGNC:19408	leucine rich repeat transmembrane neuronal 1	FLJ32082
SLC1A6	HGNC:10944	solute carrier family 1 member 6	EAAT4
CNR1	HGNC:2159	cannabinoid receptor 1	CB1K5, CB-R, CB1, CANN6, CB1A
PFN2	HGNC:8882	profilin 2
ARPC5L	HGNC:23366	actin related protein 2/3 complex subunit 5 like	MGC3038, ARC16-2
MARCKS	HGNC:6759	myristoylated alanine rich protein kinase C substrate	PKCSL, 80K-L
SLC8A1	HGNC:11068	solute carrier family 8 member A1
INA	HGNC:6057	internexin neuronal intermediate filament protein alpha	NF-66
CALB1	HGNC:1434	calbindin 1
NRXN1	HGNC:8008	neurexin 1	KIAA0578, Hs.22998
NRXN3	HGNC:8010	neurexin 3	KIAA0743
CAPRIN1	HGNC:6743	cell cycle associated protein 1	caprin-1, RNG105
CAMK4	HGNC:1464	calcium/calmodulin dependent protein kinase IV	CaMK-GR
PPFIA2	HGNC:9246	PTPRF interacting protein alpha 2
PLCB1	HGNC:15917	phospholipase C beta 1	KIAA0581, PLC-I, PLC154
CNTN1	HGNC:2171	contactin 1	F3, GP135
PLCXD3	HGNC:31822	phosphatidylinositol specific phospholipase C X domain containing 3
CNTN6	HGNC:2176	contactin 6	NB-3
CNTN5	HGNC:2175	contactin 5	NB-2, hNB-2
PENK	HGNC:8831	proenkephalin
MYO5A	HGNC:7602	myosin VA	MYO5, GS1, MYR12
MYO5B	HGNC:7603	myosin VB	KIAA1119
NEFM	HGNC:7734	neurofilament medium	NFM, NF-M
HSPA8	HGNC:5241	heat shock protein family A (Hsp70) member 8	HSC71, HSC70, HSP73
SNCA	HGNC:11138	synuclein alpha	NACP, PD1
PPP3CA	HGNC:9314	protein phosphatase 3 catalytic subunit alpha	CNA1, PPP2B
PPP3CB	HGNC:9315	protein phosphatase 3 catalytic subunit beta	CALNA2, CNA2, PP2Bbeta
CDC42	HGNC:1736	cell division cycle 42	G25K, CDC42Hs
CDH8	HGNC:1767	cadherin 8
CDH9	HGNC:1768	cadherin 9
CALB2	HGNC:1435	calbindin 2	CAL2
ADRA2A	HGNC:281	adrenoceptor alpha 2A	ADRAR
SLC30A3	HGNC:11014	solute carrier family 30 member 3
GRIK1	HGNC:4579	glutamate ionotropic receptor kainate type subunit 1	GluK1
STXBP5	HGNC:19665	syntaxin binding protein 5	tomosyn, LLGL3
MAP2K1	HGNC:6840	mitogen-activated protein kinase kinase 1	MEK1, MAPKK1
SYT4	HGNC:11512	synaptotagmin 4	KIAA1342, HsT1192
SYN3	HGNC:11496	synapsin III
SYN2	HGNC:11495	synapsin II	SYNII, SYNIIa, SYNIIb
STX1A	HGNC:11433	syntaxin 1A	HPC-1, p35-1
SYNGR3	HGNC:11501	synaptogyrin 3
SYNGR4	HGNC:11502	synaptogyrin 4
GRIA2	HGNC:4572	glutamate ionotropic receptor AMPA type subunit 2	GluA2, GLURB
GRIA1	HGNC:4571	glutamate ionotropic receptor AMPA type subunit 1	GluA1, GLURA
PTPRN2	HGNC:9677	protein tyrosine phosphatase, receptor type N2	KIAA0387, phogrin, ICAAR, IA-2beta
SV2B	HGNC:16874	synaptic vesicle glycoprotein 2B	KIAA0735, HsT19680
STXBP5L	HGNC:30757	syntaxin binding protein 5 like	KIAA1006, LLGL4
GABRA5	HGNC:4079	gamma-aminobutyric acid type A receptor alpha5 subunit
GABRB2	HGNC:4082	gamma-aminobutyric acid type A receptor beta2 subunit
NEFL	HGNC:7739	neurofilament light	NFL, CMT1F, CMT2E, NF68, PPP1R110
GABRA1	HGNC:4075	gamma-aminobutyric acid type A receptor alpha1 subunit	EJM5
GRIN1	HGNC:4584	glutamate ionotropic receptor NMDA type subunit 1	GluN1
GRIN2A	HGNC:4585	glutamate ionotropic receptor NMDA type subunit 2A	GluN2A
DOC2A	HGNC:2985	double C2 domain alpha
RPH3A	HGNC:17056	rabphilin 3A	KIAA0985, rabphilin, exophilin-1
CHRNB2	HGNC:1962	cholinergic receptor nicotinic beta 2 subunit
ACTR2	HGNC:169	ARP2 actin related protein 2 homolog	ARP2
DCC	HGNC:2701	DCC netrin 1 receptor	IGDCC1, NTN1R1
SPTBN1	HGNC:11275	spectrin beta, non-erythrocytic 1
HTR2A	HGNC:5293	5-hydroxytryptamine receptor 2A	5-HT2A
HTR7	HGNC:5302	5-hydroxytryptamine receptor 7	5-HT7
NRG1	HGNC:7997	neuregulin 1	HRG, NDF, GGF
GRM8	HGNC:4600	glutamate metabotropic receptor 8	GLUR8, GPRC1H, mGlu8, MGLUR8
CACNA1D	HGNC:1391	calcium voltage-gated channel subunit alpha1 D	Cav1.3, CACH3, CACN4
SYT1	HGNC:11509	synaptotagmin 1	P65
CBLN1	HGNC:1543	cerebellin 1 precursor
HAPLN1	HGNC:2380	hyaluronan and proteoglycan link protein 1
KALRN	HGNC:4814	kalirin RhoGEF kinase	duo, Hs.8004, TRAD, DUET, Kalirin, ARHGEF24
VGF	HGNC:12684	VGF nerve growth factor inducible	SCG7, SgVII
GABBR2	HGNC:4507	gamma-aminobutyric acid type B receptor subunit 2	HG20, GABABR2, GPRC3B
TUBA1A	HGNC:20766	tubulin alpha 1a	TUBA3, B-ALPHA-1, FLJ25113
GAP43	HGNC:4140	growth associated protein 43	B-50, PP46
CAMKV	HGNC:28788	CaM kinase like vesicle associated	MGC8407, VACAMKL
NPTX1	HGNC:7952	neuronal pentraxin 1
DNM1L	HGNC:2973	dynamin 1 like	DRP1, DVLP, HDYNIV, DYMPLE, VPS1
ACTN2	HGNC:164	actinin alpha 2
CLTA	HGNC:2090	clathrin light chain A	Lca
PTPRD	HGNC:9668	protein tyrosine phosphatase, receptor type D	PTPD, HPTP
NRCAM	HGNC:7994	neuronal cell adhesion molecule	KIAA0343, Bravo
PPP2CA	HGNC:9299	protein phosphatase 2 catalytic subunit alpha	PP2Calpha, PP2AC
RTN4	HGNC:14085	reticulon 4	NSP-CL, KIAA0886, NOGO, ASY
ABHD6	HGNC:21398	abhydrolase domain containing 6
CBLN2	HGNC:1544	cerebellin 2 precursor
HTR5A	HGNC:5300	5-hydroxytryptamine receptor 5A	5-HT5A
GRIK2	HGNC:4580	glutamate ionotropic receptor kainate type subunit 2	GluK2, MRT6
RTN4R	HGNC:18601	reticulon 4 receptor	NOGOR
GLRB	HGNC:4329	glycine receptor beta
CACNG3	HGNC:1407	calcium voltage-gated channel auxiliary subunit gamma 3
GABRB3	HGNC:4083	gamma-aminobutyric acid type A receptor beta3 subunit
GABRA4	HGNC:4078	gamma-aminobutyric acid type A receptor alpha4 subunit
BDNF	HGNC:1033	brain derived neurotrophic factor
FLRT3	HGNC:3762	fibronectin leucine rich transmembrane protein 3
NTRK2	HGNC:8032	neurotrophic receptor tyrosine kinase 2	TRKB
ARC	HGNC:648	activity regulated cytoskeleton associated protein	KIAA0278, Arg3.1
DAGLA	HGNC:1165	diacylglycerol lipase alpha	KIAA0659, NSDDR, DAGLALPHA
DNAJC6	HGNC:15469	DnaJ heat shock protein family (Hsp40) member C6	KIAA0473, PARK19
SCG2	HGNC:10575	secretogranin II	CHGC, SgII, SN
NETO1	HGNC:13823	neuropilin and tolloid like 1	BTCL1, BCTL1
GABRD	HGNC:4084	gamma-aminobutyric acid type A receptor delta subunit
GABRG2	HGNC:4087	gamma-aminobutyric acid type A receptor gamma2 subunit
OLFM1	HGNC:17187	olfactomedin 1	NOE1, OlfA, AMY, NOELIN
DGKB	HGNC:2850	diacylglycerol kinase beta	KIAA0718, DGK, DGK-BETA
LRFN2	HGNC:21226	leucine rich repeat and fibronectin type III domain containing 2	FIGLER2
LRRC4	HGNC:15586	leucine rich repeat containing 4	NAG14
LRRC4C	HGNC:29317	leucine rich repeat containing 4C	KIAA1580, NGL-1
LRRC7	HGNC:18531	leucine rich repeat containing 7	KIAA1365, densin-180
GABRG3	HGNC:4088	gamma-aminobutyric acid type A receptor gamma3 subunit
DRD1	HGNC:3020	dopamine receptor D1
CDH13	HGNC:1753	cadherin 13	CDHH
YWHAZ	HGNC:12855	tyrosine 3-monooxygenase/tryptophan 5-monooxygenase activation protein zeta	KCIP-1, 14-3-3-zeta
GAPDH	HGNC:4141	glyceraldehyde-3-phosphate dehydrogenase
PCDH8	HGNC:8660	protocadherin 8	PAPC, ARCADLIN
CACNB2	HGNC:1402	calcium voltage-gated channel auxiliary subunit beta 2
SFPQ	HGNC:10774	splicing factor proline and glutamine rich	PSF, PPP1R140
WASL	HGNC:12735	Wiskott-Aldrich syndrome like	N-WASP, NWASP, WASPB
NGEF	HGNC:7807	neuronal guanine nucleotide exchange factor	ARHGEF27
RAPGEF4	HGNC:16626	Rap guanine nucleotide exchange factor 4	cAMP-GEFII, CGEF2
TRIM9	HGNC:16288	tripartite motif containing 9	SPRING, RNF91
DRD5	HGNC:3026	dopamine receptor D5	DRD1B
YWHAG	HGNC:12852	tyrosine 3-monooxygenase/tryptophan 5-monooxygenase activation protein gamma	PPP1R170
YWHAH	HGNC:12853	tyrosine 3-monooxygenase/tryptophan 5-monooxygenase activation protein eta
NRGN	HGNC:8000	neurogranin	RC3
CHRM3	HGNC:1952	cholinergic receptor muscarinic 3
SYT11	HGNC:19239	synaptotagmin 11	KIAA0080, MGC10881, MGC17226, DKFZp781D015
SLITRK1	HGNC:20297	SLIT and NTRK like family member 1	KIAA1910
SLITRK3	HGNC:23501	SLIT and NTRK like family member 3	KIAA0848
DGKE	HGNC:2852	diacylglycerol kinase epsilon	DAGK6, DGK
VPS35	HGNC:13487	VPS35, retromer complex component	FLJ10752, MEM3, PARK17
GRIN3A	HGNC:16767	glutamate ionotropic receptor NMDA type subunit 3A	GluN3A
SORCS3	HGNC:16699	sortilin related VPS10 domain containing receptor 3	KIAA1059, SORCS
ADD2	HGNC:244	adducin 2	ADDB
CNIH3	HGNC:26802	cornichon family AMPA receptor auxiliary protein 3	FLJ38993, CNIH-3
RGS7BP	HGNC:23271	regulator of G protein signaling 7 binding protein	R7BP
RGS7	HGNC:10003	regulator of G protein signaling 7
NRN1	HGNC:17972	neuritin 1	NRN
MAPK10	HGNC:6872	mitogen-activated protein kinase 10	JNK3, p493F12, p54bSAPK
NRG3	HGNC:7999	neuregulin 3
ARHGEF7	HGNC:15607	Rho guanine nucleotide exchange factor 7	KIAA0142, PIXB, DKFZp761K1021, Nbla10314, DKFZp686C12170, BETA-PIX, COOL1, P85SPR, P85, P85COOL1, P50BP, PAK3, P50
CLSTN3	HGNC:18371	calsyntenin 3	CSTN3, KIAA0726, CDHR14
GNB5	HGNC:4401	G protein subunit beta 5	GB5
SGIP1	HGNC:25412	SH3 domain GRB2 like endophilin interacting protein 1	DKFZp761D221
SH3GL3	HGNC:10832	SH3 domain containing GRB2 like 3, endophilin A3	SH3D2C, SH3P13, CNSA3, EEN-B2, HsT19371
LHFPL4	HGNC:29568	LHFPL tetraspan subfamily member 4	GARLH4
VDAC1	HGNC:12669	voltage dependent anion channel 1	MGC111064, PORIN
C1QL3	HGNC:19359	complement C1q like 3	K100, C1ql, C1QTNF13, CTRP13
BCL11A	HGNC:13221	B cell CLL/lymphoma 11A	BCL11A-XL, BCL11A-L, BCL11A-S, CTIP1, HBFQTL5, ZNF856
GAD1	HGNC:4092	glutamate decarboxylase 1
GAD2	HGNC:4093	glutamate decarboxylase 2	GAD65
SVOP	HGNC:25417	SV2 related protein	DKFZp761H039
ATP6V1B2	HGNC:854	ATPase H+ transporting V1 subunit B2	VATB, Vma2, HO57
ATP6V1C1	HGNC:856	ATPase H+ transporting V1 subunit C1	VATC, Vma5
ATP6V1D	HGNC:13527	ATPase H+ transporting V1 subunit D	VATD, VMA8
ATP6V1E1	HGNC:857	ATPase H+ transporting V1 subunit E1	P31, Vma4, ATP6E2
ATP6V1F	HGNC:16832	ATPase H+ transporting V1 subunit F	ATP6S14, VATF, Vma7
ATP6V1H	HGNC:18303	ATPase H+ transporting V1 subunit H	CGI-11, SFD, VMA13, SFDalpha, SFDbeta
NBEA	HGNC:7648	neurobeachin	KIAA1544, BCL8B, FLJ10197, LYST2
HCN1	HGNC:4845	hyperpolarization activated cyclic nucleotide gated potassium channel 1	BCNG-1, HAC-2
PAFAH1B1	HGNC:8574	platelet activating factor acetylhydrolase 1b regulatory subunit 1	LIS1, PAFAH, NudF
IGF1	HGNC:5464	insulin like growth factor 1	IGF1A, IGFI, IGF-I, IGF
NPY	HGNC:7955	neuropeptide Y	PYY4
NETO2	HGNC:14644	neuropilin and tolloid like 2	FLJ10430, NEOT2

## Sheet: Sup. Table 4
Sup. Table 4. Module Analysis Representing Functional Classification of Gene Networks
M1	M2	M3	M4	M5	M6	M7	M8	M9	M10	M11
C1orf182	CLU	MUTYH	PTGDS	ATP1A2	C9orf144	DSCR10	LOC442211	PPP1R14A	RNF126P1	ABCA2
FTHP1	MAS1L	CCDC105	BMP4	C8orf13	TNFRSF19	LOC284801	MAPRE3	TJAP1	KRCC1	PTMAP7
FTH1	C10orf96	SP6	IGF2	ATP1B2	OR4C12	BTG4	CTXN1	MARCKSL1	SEMA4C	FOXO4
TUBA1B	IFI16	IKZF5	PHLDB2	NOTCH2NL	MAGEB10	SPINK5L3	C12orf53	GPR17	CCDC8	MID1IP1
UGT2B11	FLJ45910	LOC284294	JUNB	APOE	MMP7	C6orf218	FKBP8	SREBF1	IGSF5	LOC202459
MICA	SERPINB9	IL2	POF1B	NR2E1	TAS2R7	C10orf81	SCN1B	C5orf35	LOC374973	SPSB1
RPL37A	PLTP	ELF5	PODN	APCDD1	OR52E4	IFNA6	PTPRN	MAG	MMP25	C12orf34
FBXL16	SOD3	CNIH2	LOC388630	METRN	OR5AN1	EBF2	IGSF8	OLIG1	AKAP2	RAPGEF3
GFAP	PER1	BCAM	SLC22A3	EYA2	PCDHGB7	SLC25A31	NDUFS1	BCAS1	RASL11A	PCTK3
SNAP25	PLSCR1	OR5AR1	LOC221091	COL5A3	NLRP5	OR4K17	DEFA11P	PAQR6	CHST13	SOX10
NOTUM	GSDM1	HIST4H4	MDFI	ACSBG1	PDCL2	SCGB2A1	ERBB4	CCNE2	MXD1	PLXNB3
PTMA	RAB3IL1	DTX3L	STRA6	ACSS1	MGC40069	OR4M2	HPCA	LOC286186	CC2D2A	PRO1621
DLL1	TINAGL1	FAM135A	MAMDC2	MLC1	OR9K2	ITLN1	ANK1	C1orf210	GNAT2	TSC22D4
CITED2	GALNTL4	TMSL3	CRIP1	SSPN	CXorf20	EP400	NTRK2	C11orf9	ABCC3	KIF1C
KRT40	PDGFRB	PCDHGA12	MFAP4	PRDX6	LOC284933	TEX13A	ATP6V0C	2020-09-04	ZCWPW2	C9orf58
C7orf57	MS4A6E	PCDHGB3	SLC22A8	SLC25A18	ZPLD1	CXCR3	LOC286260	NEK3	RNMT	PLEKHG3
OLFM1	BCL3	PCDHGA8	OSR1	NWD1	LOC399875	AFM	RAB6B	HHATL	C3orf64	LGALS3BP
ARTS-1	ESAM	PCDHGC5	GPC3	RLBP1	ZP2	MIA3	TMEM151A	RASGRP3	ENG	MYO9B
DNM1	SIX3	PCDHGA11	GPC6	TIMP3	TSSK1B	FLG2	ProSAPiP1	RNASE1	OR7G3	LHPP
TNRC4	LOC730607///LOC729231	PCDHGB5	MUSTN1	MT1E	OR4A15	RNASE11	STX1B	EFS	CABC1	psiTPTE22
FXYD6	HOXB2	PCDHGA7	FZD2	SLC1A3	TMPRSS11A	FIGLA	SLC29A1	RGS2	TRIM44	FLJ41603
YWHAG	DIO3	PCDHGA1	MARVELD3	TMEM47	hCG_1654703	FLJ25758	RAB3A	DAAM2	NANOG	XRCC5
TSPAN19	FGFRL1	PCDHGA3	CD36	C14orf152	GDF3	ZNF100	GNG13	ITGA2
SLC2A13	WAS	APOBEC4	DOK2	SOX9	WWC2	IFNA2	SCRT1	TMEM46
CSF2	HES1	S100A1	ISLR	EYA1	LOC256483	LOC283432	PCTK1	GAL3ST1
MOV10L1	LOC286191	SERPINB12	CLEC12A	SMO	MAST4	LOC283584	BRUNOL6	KIAA1598
NPPB	NDUFA4L2	RP11-145E5.4	EPPK1	ARL8A	TRIM10	LOC283475	UHMK1	HHIP
NPTXR	MGC45438	HSHUR7SEQ	GATA6	SALL3	HOXB6	hCG_1647286///LOC339457	DGKZ	FLJ37543
ATP6V0E2	SNED1	C4BPA	TSKU	CPT1A	POTE8	UGT2B17	KCNG1
FLJ43390	CD34	ARNT	LILRB5	IL20RA	KRTAP4-3	RP11-145H9.1	PRKCG
RTN4R	CLEC5A	CADM4	VIM	ACSF2	LOC401134	RBMY1A3P	LRRC4B
LYG2	PPP1R14B	ATP11C	UNQ1940	FAM107A	C20orf79	LOC286370	FBXO43
RPS27	GIMAP2	SLAMF9	PRRX2	PLEKHQ1	HIST1H2AA	LOC388996	ADRBK2
DUSP8	IL7	CLPTM1	IL10	ALDH4A1	MYF5	OR51L1	RNF19B
LOC442582	CCDC50	PNPLA2	TMEM30B	PLEKHC1	RBP2	SEMG1	APLP1
LOC401498	PRIC285	PTK2B	EGFLAM	FGFR3	GBP7	SLC23A3	SCN1A
SP8	PCDHGA10	KCNIP2	TFF3	VAV3	TSHB	IL1F7	RASGEF1C
BBS7	HLA-C	INCA	PCOLCE	TNFSF12-TNFSF13	ZC3HAV1L	C6	C1orf185
KCNJ4	SBNO2	LOC154907	PDE5A	CYBRD1	ACSM4	LOC286238	LONRF2
RAC3	C5AR1	SMARCB1	IGFBP2	CTSH	RGS13	MAGEA3	NAT6
C3orf55	KLK14	GEFT	FAM23A	ANGPTL1	FRRS1	TSPAN10	C16orf58
BASP1	LAIR2	MGAT5B	CLEC10A	MCC	EVC	SLC6A14	ZNF514
IL24	IRX3	GTF2A1	TP53I11	TUBB2B	ZNF648	IFLTD1	SPATA2L
DLX2	GNG11	ZNF423	AMICA1	ACSS3	C8B	LOC728676	P76
STMN3	SOX7	ABBA-1	FOLR2	TRIP6	ADH7	LOC442028	PKP3
LOC283038	ADAMTSL4	FLJ39531	MXRA8	GPRC5C	LOC727739///MGC39584	CLDN18	GRIA3
IL20	BTG2	GRID2IP	FOXD1	NHSL1	ITGA10	TOP2A	GLUL
GIMAP7	COPZ2	LOC728208	DNASE1L3	LFNG	EGFL11	DEFB118	PPIG
DLGAP2	CLEC1A	RAMP2	MFAP2	TNS3	RBMY2FP	OR56B4	CAMP
IL1F6	SELPLG	TRPM4	PTGFR	SELENBP1	EIF3IP1	KLK9	PSAT1
LOC727710	S100A6	TMEM102	BNC2	SLC7A11	LOC286059	RPL7L1	KIF5B
RBM13	GAL3ST4	GBP6	LOC493869	NOTCH2	OSTN	NRP1	TRH
OR2D3	AKR1C2///AKR1C1	PDLIM7	KLF2	SLC9A3R1	BTLA	SVOPL	SI
POU4F2	TCF7L1	GLP1R	COL1A1	PLD2	LOC152856	IL23R
LOC286297	FAM129B	CST3	COL6A2	RIN2	KRTAP17-1	C3orf16
NAV2	MAPK4	SPIRE1	ANPEP	PPAP2B	UBD	DEPDC2
CRYAB	RARRES2	LOC158863	WNT6	SDC2	KRTAP9-4	OR10X1
WDR17	HIF3A	KHSRP	PLA2R1	ZNRF3	OR56A1	KRT28
HOXC13	LOC441019	RAB5C	OMD	HSD17B6	IGSF2	OR1L6
BHLHB4	TBL1X	PCDHGB8P	MSX2	NOPE	SPINK7	TRPM8
GAP43	LTBR	PRR12	SMTNL2	PAPLN	XKR3	SNORA69
LDLRAP1	GPRC5A	AHDC1	IGF2AS	KCNJ16	LENG6	GCET2
B2M	RAB13	CPLX2	PTGIS	EDG7	C12orf42	NUPL1
GATA3	BGN	CNTFR	F10	PYGM	LOC647049	FANCB
QDPR	RNF152	SCAMP4	CRABP2	NTSR2	CMYA5	PRAMEF10
LOC651721	CSF3R	LOC157273	CYSLTR1	PHYHD1	CYP7B1	CRYGB
SEZ6	TMC8	TP53	ADAMTS2	GPT2	LOC255177	LOC440366
MSLN	AXL	DPP9	ADAM33	GPR143	LOC643714	RP11-297H3.4
STXBP1	CD74	RARA	WNK4	GPR98	EEF2K	KIF20A
NR4A1	C10orf11	MRGPRX3	MRC2	SLC4A4	OR2J2	DNMT3L
EPB41L4A	UNC93B1	C9orf148	TMEM20	PSD2	OR8B4	PSKH2
TUBB2A	C5orf29	KLK12	CPXM1	BMPR1B	SFTPA1///SFTPA1B
LGR6	TMEM16B	CBX6	FLNA	GDPD2	SLC35D1
SYP	STX11	ZBTB7A	DSG2	C22orf31	TSNARE1
TSSK2	TNFRSF25	TRAT1	CCL26	PHF21B	PCDHB7
GSN	NUAK2	TNKS1BP1	KLF5	C10orf65	KRTAP20-1
CTDSP2	KRT18	C20orf77	BMP5	PIPOX	OR8H3
SFRS16	FAM70B	JUP	LOC728264	ACOX2	SPATA17
TUBA4A	CD68	MTA2	ISYNA1	TEAD1	GPR87
LMO4	ORAI1	LRRC33	FZD1	GNG12	PROX1
ANP32B	PRDM1	DCDC1	DKFZp434B1231	PLA2G5
AKR1B10	HAPLN3	PPP5C	COL13A1	DIAPH3
KCNA1	CD99	ZNF580	KRT19	LRP4
SPTAN1	KCNE3	PRX	LOC284276	FLJ10357
NDUFA4	AREG	COL14A1	ASPN	C1orf192
SSFA2	PEAR1	ADAM3A	SLC22A6	FZD8
NDFIP1	TRIP10	POU3F1	SNAI2	PRKD3
SCAMP5	COL18A1	XAB2	CLIC3	VIL2
TUBB3	TNFRSF10A	FLJ13231	JUB	DLEC1
SPRYD3	PNRC1	GPRIN1	CD69	FOXO1
CPA2	TDRD10	MAP3K10	SIX1	CDC42EP4
PLEKHB1	GRRP1	RORA	NR2F2	CHDH
BEX1	GPSM3	DCAKD	FAM46A	EDG1
PCBP2	DGKG	PPP1R1B	ITIH5	EMX2
FGFR1OP2	DDAH2	CCNT1	LTBP2	LOC644186
RAB31	S100P	TMEM58	KDR	GPR177
CRTAM	MAPKAPK2	GRIN2B	C2orf40	KIAA0644
XKR9	SAMD4A	MDGA1	TWIST1	MYO10
OR7A17	TNFAIP3	NEUROD2	KCNJ13	AGXT2L1
GTF2H2	GLI1	C13orf8	CPXM2	SGEF
CXorf27	DOCK6	FIGN	CCL5	CD302
RPSA	TMEM106A	NOTCH3	ART5	BBOX1
DDC	MICB	C9orf84	CASQ2	EMX2OS
ZNF417	VAT1	UNC5A	OLFML3	KIF1B
ATP6V1G2	JAG1	JMJD3	LHCGR	CDC14A
NSF	PPP1R14BP1	TLN1	C4orf31	SOX2
NOTCH1	CSF2RA	LOC285178	KCNMB1	PLEKHA7
MMP21	CXCR7	GSK3B	PC-3	TP53BP2
INPPL1	ANKRD13D	CES2	SLC26A2	MGC16275
LINGO1	PI3	TRIO	COL4A6	GLI3
GARNL4	IGF2BP2	TMEM63C	FCGR2B
CALB2	LOC653506	IRF2BP1	BMX
GABARAPL1	SULT1E1	RASSF8	PTGER2
FAM59B	TBX1	NES	COL15A1
SPRY4	FXYD5	JARID1A	SLC47A1
DP58	SMOC2	LOC728315	PRG4
VAMP2	B4GALT1	LOC138948	OLFML2A
PARP4	SLC25A41	ZNF124	CELSR1
PTPN20A///PTPN20B	IGFBP5	PCYT1B	NID2
FBXO40	C1orf78	IGFBP4	DCN
MICALCL	FAM89A	NELF	SFRP2
C6orf118	SAT1	APOD	KRT19P2
DGCR6	SAMD9L	TCF7	PRKCDBP
RP5-1103G7.6	KIAA1949	ZNF703	FHL5
ELF1	SERINC2	FKBP10	HTRA3
SYT4	CD48	JUN	MSX1
SERPINC1	SLC16A3	MKRN3	WISP1
KIAA1383	CSPG4	DLG4	VGLL3
SNCG	A4GALT	PEX26	IRX2
TENC1	IL10RA	HES7	MAB21L1
OR4F4	MYH9	C9orf165	MCOLN3
LRRC37A2	SLC15A3	TNNT1	IL1RN
DKFZP564O0823	FABP5L1	NXPH4	FRZB
P4HA1	FGFR4	FXYD1	ACADL
CDK2AP2	SLC26A6	C16orf74	AFAP1L1
SYNGR4	GSDMDC1	RGL3	ANKRD25
PTPN20B	HYAL2	SLC2A14	CLEC3B
LRIG3	RREB1	FAM78A	TPM2
PER2	PSCDBP	ARHGDIA	tcag7.893
LOC730125	SMAD9	SDC3	TBX18
ATP12A	HAP1	TOP3B	DUSP1
FAM60A	GYPC	TMEM16F	FBLN1
GPR23	FAM73A	ITGA8	CYP4B1
WFDC1	SLC39A1	DNASE1	FBLN5
ZBTB1	IFITM2	INTU	COL1A2
NNAT	DDEFL1	SLC36A1	PDGFD
FBXO34	AP1G2	TEAD2	COL8A1
KIAA1524	SMTN	OR5M3	ALDH1A2
IFI27	WEE1	FADS2	SLC9A2
PTHLH	FOXF1	UBC///SCARB1	FAM101A
ZNF252	ERBB2	IL4	CRABP1
PLAT	NXN	SLC5A7	FOXC1
ACTL6B	CD37	APTX	AOC3
C20orf175	CMTM7	LASS1	ITGBL1
RBM35A	DUSP9	LSR	ZIC2
THY1	SLCO2B1	CIC	RIPK4
PMP2	IGHG3	CREBL1	TFPI2
LOC400566	SEMA3F	HIST1H4C	JPH2
STX1A	APBB1IP	INE2	FAM129A
CACNA1G	HSPA1B	FZD9	THSD4
GPR61	ZBTB16	HSPA12A	PKP2
ANKRD55	EMILIN1	SORBS3	PTGDR
THAP2	FLJ40504	C20orf149	LUM
GPR83	EFNA4	SLC44A2	PROCR
WIF1	PTBP1	KLHL34	HMCN1
hCG_1990170	SERTAD3	MRAS	DAB2
HIGD1B	CEBPB	LOC340900	FAM26F
TRIM58	RHOC	HBA1	PRELP
MRPL2	SIX5	NANOGP1	BST1
HAS1	SIX4	CBX5	ALLC
VKORC1L1	GHITM	HBA2	MEOX2
RCC1	ITGB4	C16orf48	TGFBI
MTTP	SERPINA1	PWWP2A	TBX15
ABCC12	TSPO	NRCAM	WNT16
SOX18	DRAM	PLAC9	COLEC11
LTBP1	IRAK3	C17orf46	AOX1
UNQ9433	ANGPT1	POU3F2	MRAP
SLC6A17	HLA-DRB4	UCP2	TMEM45B
LL22NC03-75B3.6	UNQ338	ZNF611	ITIH2
CHN1	LOC284454	ALG11	EBI2
RPH3A	EBI3	CASKIN2	GPX3
UNC13A	PXN	GRIN2C	NOV
DDR1	STARD8	GSTM5	KIAA1199
BCL11A	ANG	SLC38A5	SLC22A2
CLSTN3	LGALS9	EPHX1	MCAM
MYLK	TMEM176A	C9orf131	ENPP6
ADORA2A	C9orf167	ALOX15	SVIL
IL2RB	ARID5A	LMNB1	MRGPRF
NXPH3	IFITM3	HIST1H4E	LEPR
HSPB7	MSH4	PI4K2B	AGTR1
GRIN1	NFKBIZ	CTSZ	C21orf7
C21orf34	LOXL2	USF1	CDH1
SCN2A	MKNK2	ZNF687	SCARA5
SLITRK1	TDGF1	CBX8	LOX
PPM1L	HMHA1	TGM5	ANGPTL7
MFSD2	WWTR1	EML3	TMEM100
NDRG1	PRB2	CRLF1	CCL15
GAGE3	KIAA1618	GDF1	FAM20A
KIAA0508	RIN3	CTDSP1	BMP6
KRT15	S100A4	LOC440061	GJA5
RP11-138L21.1///CNTNAP3	DBI	TMED7	ACTA2
PHEX	EPHA2	ZNF441	LMOD1
IGFBP7	ARSF	NFIC	SLC26A7
ANKRD9	TUSC5	UBB	PRDM6
PFN2	CNN2	SLC35E2	COL3A1
ZFY	CD84	TMEM30A	POSTN
LOC401445	IL8RB	ZP3	DUSP5
SLC39A2	RGS18	SLC22A13	FN1
FAM40B	DOK1	UNQ830
CHGA	SIPA1	IYD
CHORDC1	LILRB2	PSORS1C1
CACNG3	ELF4	HEPACAM
C8orf34	LATS2	ZNF253
GDPD3	GLI2	HLA-G
PHF19	ZFHX3	HSPH1
ADRA2A	GNG5	IGFBP1
LOC440248	HEBP2	ZNF479
CSRP1	RHBDF1	DLEU2L
NAPB	TncRNA	DUSP19
NDUFAB1	HDAC7A	H1F0
TOB2	UPP1	ATPBD4
ITGA6	PLEKHG2	TIMP4
PACSIN1	CDH5	SPATA20
PFTK1	CD59	SULT1C4
AMAC1	ZAK	AP2B1
2020-03-04	GPR56	HOOK2
MED29	C10orf116	C12orf64
NRGN	PPP1R3B	ANKRD18B
CCDC6	PFKFB3	MBP
SLC12A7	ITGA1	RAB12
LOC388279	IER3	DACT2
LOC146325	SERPING1	NUDT4
FMO3	AK3L1	SFMBT2
DKFZp667F0711	DLL4	ALAS2
MGC4172	BAZ2A	ZNF66
RSPO2	LOC151438	MDK
LOC388610	IMPA2	LOC388796
CKMT1A	PARVG	GSTM1
TMEM123	GIMAP6	ZNF708
C13orf18	KCNJ15	HSP90AA1
CGNL1	CCDC88B
BTNL9	MT1M
CYP39A1	CXCL16
AFF1	TMCO4
COL21A1	NCKAP1L
HHAT	APOBEC3A
MS4A8B	LRP10
MRPS6	GDF15
C1orf67	PERP
YAP1	LOC644915///METT5D1
LOC729363	LGALS12
LOC126520	TCN2
PAQR8	MOCOS
DACH1	SH2D2A
NEXN	RGS10
TYRP1	C14orf126
DPP10	CHSY1
DFNB31	TNFRSF1B
RAB27A	STAB1
UBQLNL	LGI4
PHACS	VASP
CCNO	TNFRSF1A
SPINK2	TMEFF2
RAB11FIP5	ANXA13
WNT2B	NFATC2
TAGLN3	ARHGDIB
SYNGR3	FAM46B
CRB2	MCL1
CCL8	C11orf70
SEMA3G	PTP4A3
CCDC19	LOC158376
DNMT3B	ITGA5
ATP5B	CLEC7A
ARMC3	KCNQ1
KIF13B	CXCL5
ROR1	TRIM47
PPM1J	MSN
C1orf86	RNASET2
SYN2	LY96
ANKRD15	FABP4
PLOD3	NIPA1
C8orf47	CSF1R
NPFF	P4HA2
NDRG4	MYC
CASQ1	HIST1H2AE
NEK5	LRRC32
KCNIP3	VASN
CHRNB2	C1QC
CECR6	BST2
SLFN13	CCDC102A
C13orf1	TES
LHFPL5	CDA
MICAL2	KCTD12
LSS	SH3BP2
LRTM2	IRF1
TMEM130	ATP8A1
COX5A	LOC150166
HEMGN	FLJ22662
HLA-B	MGC5618
SULT4A1	PDIA4
FAM81B	IGSF6
JAM3	FGD2
HERC2P7	CXorf21
F2RL1	MT2A
AADACL1	SLFN11
LOC153277	KLHL6
INPP5F	PLCE1
CLDN23	SCGN
LRCH4	RTEL1
RNPEP	CASP1
PHLDA2	FZD7
ZDHHC8	DARC
ITGB8	CARD6
NEUROD1	GIMAP5
RAI14	HEYL
DDX11	LOC643338
TBC1D5	ANXA5
TRDMT1	VEGFA
MPPED1	PPIC
MYO5B	DOK3
ADD3	ID1
SLITRK5	SRPX2
C21orf9	RNASE4
CHURC1	FSTL1
ANKRD37	PILRA
AMIGO2	NID1
SERPINB2	TSLP
TMEM132D	RAB20
C10orf56	HIST1H2BG
RERG	ELK1
COL10A1	INPP5D
WDR49	LILRA5
C10orf85	RNF144B
PNMA2	S100A10
CDH9	ANKRD22
ETV5	MT1X
LOC154092	HLA-DMA
WSB2	SCARA3
NR1D2	VNN1
ST6GALNAC1	TCIRG1
VEZF1	GPR65
COL29A1	SLC4A11
FAM111A	CFB
RP13-102H20.1	ZFP36
KCNS1	ANKRD46
SRGAP1	NFE2
TSPAN7	MLKL
LOC130576	VAMP8
CCNA2	DHRS3
NCAM1	C1orf90
PLEKHK1	RGR
FBXL7	NIPSNAP3B
LOC387856	MMP14
INA	PLCXD1
ACTR1B	ARHGAP29
TARBP1	SERTAD1
B3GNT4	ECHDC3
PREPL	RGS16
DHX34	CD300C
LOC441052	SRPX
LOC283481	HES5
C4orf26	TNS1
PYCRL	CPNE6
SLC35D2	PSCD4
ACSM5	CCDC88C
CAMKV	AXUD1
G0S2	IL3RA
C5orf13	MYO1F
RNF130	TNFAIP8
SUMO3	C1orf64
KMO	ICAM2
PGCP	IKIP
ADAMTS4	STOM
LCTL	LOC645652
PIP3-E	RAB34
LRAT	BACE2
HCRTR2	URP2
PHKG1	TEAD4
ZNF233	WDFY4
LOC112703	NNMT
TMEM27	C7
GAGE7B	ADORA2B
USP54	OLAH
PLEKHF1	MMRN1
UNC84B	CLCF1
B9D1	ALPK1
MYCT1	ATP1B1
LEMD1	BOC
ATP2A2	EID1
FAM26C	HLA-DPA1
LRFN2	CD180
TC2N	BTNL8
CP110	MMD
TUBA1A	RUNX3
RBPMS	C1orf172
CCK	TAGAP
GRAMD1B	LYVE1
KLK7	TBRG1
ARRDC3	SRD5A3
PTPN5	IGH@
NXPH2	S100A11
BEX2	C17orf60
TIMM13	LST1
TM4SF18	OGFRL1
LMO1	PRNP
MLLT11	SHC1
RGMB	SMAD6
PCDH11Y	SNF1LK
ARRDC2	CASP7
ZNF716	RBM47
GPR26
EPHA4
PHGDH
GPR88
ZNF452
B3GNT5
PIWIL1
GAGE7
FGF9
DKFZp667E0512
LOR
SLC30A3
UBE2E3
LOC729658
STON1
BCAT1
KCNQ3
LOC647121
ITGB5
TP53INP1
MYO19
GAGE4
MAGEE1
MPST
MASP1
SERPINB7
FLRT1
KRBA2
PSMB9
TRIM48
LOC441617
GLRA3
FLJ23861
SLC39A11
LDHA
NME1
CAMK2A
CCDC132
LEPREL1
ARC
TMEM17
KCNS3
TXNDC13
HMP19
EMP2
PPP3CB
NLRP2
GIMAP1
FLJ45224
STK32C
KIF9
IQCK
CISD1
MYCBP2
GIMAP8
PAP2D
KCNH5
GPER
ACOT7
KCNB2
PTPRN2
FANCC
MTMR10
FAM130A2
PI16
CHKB
GSTZ1
MAPT
PTHR1
C17orf72
RBM9
DYSF
LOC387647
SMOC1
RELA
SAMD5
GABRA6
CREB3L2
PTPRR
GALR1
ALDH1B1
SNHG3
HPCAL4
RCAN2
DUSP2
PIP4K2B
GALNT14
MAGEL2
RFPL3
ACTC1
P2RY5
HCG18
CALN1
PADI4
VIT
PPP3CA
SDPR
LOC152573
EPDR1
PIGZ
GLIPR1
MUM1L1
PRSS12
HOPX
TIMM8A
TMEM158
SEZ6L
MEGF10
TUBB4Q
ATP6V0E1
C16orf30
NOL4

## Sheet: Sup. Table 5
Sup. Table 5. GO Molecular Function Analysis of Signifcant Module 1 Genes
Term	Term Occupnacy	P-value	Adjusted P-value	Genes
SNARE binding (GO:0000149)	9/59	6.23924e-09	2.16502e-06	NSF;SNAP25;NAPB;SYT4;UNC13A;STXBP1;SYP;STX1A;VAMP2
syntaxin-1 binding (GO:0017075)	5/17	5.07869e-07	8.81153e-05	NSF;UNC13A;STXBP1;SYP;VAMP2
structural constituent of cytoskeleton (GO:0005200)	8/100	6.84285e-06	0.000593617	TUBA1B;TUBA1A;TUBB2A;TUBB3;MAPT;INA;TUBA4A;LOR
calmodulin binding (GO:0005516)	9/170	5.09248e-05	0.00353418	PPP3CA;PPP3CB;GAP43;KCNH5;CAMKV;MYO5B;VAMP2;NRGN;GRIN1
voltage-gated ion channel activity (GO:0005244)	9/189	0.000115007	0.00519286	KCNH5;KCNA1;KCNB2;KCNIP3;KCNS3;SCN2A;CACNG3;CACNA1G;GRIN1
inorganic cation transmembrane transporter activity (GO:0022890)	15/497	0.000134685	0.00519286	KCNH5;SLC6A17;SLC30A3;NDUFA4;KCNA1;KCNB2;KCNIP3;ATP2A2;COX5A;GRIN1;CACNA1G;ATP5B;KCNS3;SCN2A;CACNG3
phosphoprotein phosphatase activity (GO:0004721)	8/172	0.00032337	0.0112209	PPP3CA;PTPRR;PPP3CB;DUSP2;PTPRN2;PTPN20A;PPM1J;PTPN5
L-ascorbic acid binding (GO:0031418)	3/21	0.000151088	0.0294621	P4HA1;PLOD3;LEPREL1
cell adhesion molecule binding (GO:0050839)	5/168	0.00156012	0.0737572	ITGB5;EMP2;ITGA6;NDRG1;GFAP
integrin binding (GO:0005178)	4/102	0.00171865	0.0737572	ITGB5;EMP2;ITGA6;GFAP
peptidyl-proline dioxygenase activity (GO:0031543)	2/13	0.00186243	0.0737572	P4HA1;LEPREL1
oxidoreductase activity (GO:0016706)	3/49	0.00189121	0.0737572	P4HA1;PLOD3;LEPREL1
monosaccharide binding (GO:0048029)	3/66	0.00441815	0.14359	P4HA1;PLOD3;LEPREL1

## Sheet: Sup. Table 6
Sup. Table 6. GO Molecular Function Analysis of Significant Module 2-11 Genes
Module 2	Term Occupnacy	P-value	Adjusted P-value	Genes
death receptor activity (GO:0005035)	5/24	0.000112655	0.0237138	TNFRSF10A;TNFRSF25;LTBR;TNFRSF1B;TNFRSF1A
tumor necrosis factor-activated receptor activity (GO:0005031)	5/24	0.000112655	0.0237138	TNFRSF10A;TNFRSF25;LTBR;TNFRSF1B;TNFRSF1A
transmembrane receptor protein tyrosine kinase activity (GO:0004714)	7/61	0.000254041	0.0356504	PDGFRB;CSF1R;AXL;ERBB2;FGFR4;FGFRL1;EPHA2
carboxylic acid binding (GO:0031406)	5/34	0.000622473	0.0655153	DDAH2;HYAL2;AKR1C1;AKR1C2;HAPLN3
transmembrane receptor protein kinase activity (GO:0019199)	6/62	0.00173285	0.123734	PDGFRB;CSF1R;AXL;ERBB2;FGFR4;EPHA2
platelet-derived growth factor receptor binding (GO:0005161)	3/13	0.00214303	0.123734	PDGFRB;ITGA5;VEGFA
mitogen-activated protein kinase kinase binding (GO:0031434)	6/65	0.00221099	0.123734	PDGFRB;CSF1R;AXL;ERBB2;FGFR4;EPHA2
growth factor receptor binding (GO:0070851)	7/92	0.00295796	0.123734	PDGFRB;PLSCR1;TSLP;SHC1;ITGA5;AREG;VEGFA
growth factor activity (GO:0008083)	6/69	0.00299543	0.123734	JAG1;IL7;CLCF1;AREG;TDGF1;VEGFA
MHC protein binding (GO:0042287)	4/30	0.00321061	0.123734	CD74;CLEC7A;PILRA;LILRB2
Module 3	Term Occupnacy	P-value	Adjusted P-value	Genes
NMDA glutamate receptor activity (GO:0004972)	4/7	6.9957e-07	0.000213369	GPRIN1;PTK2B;GRIN2C;GRIN2B
ionotropic glutamate receptor activity (GO:0004970)	4/16	3.33972e-05	0.00509307	GPRIN1;PTK2B;GRIN2C;GRIN2B
voltage-gated ion channel activity (GO:0005244)	4/21	0.000104743	0.0106489	GPRIN1;PTK2B;GRIN2C;GRIN2B
glycine binding (GO:0016594)	3/13	0.000451974	0.034463	ALAS2;GPRIN1;GRIN2B
protein heterodimerization activity (GO:0046982)	10/265	0.00146435	0.0737567	NEUROD2;GTF2A1;JUN;FZD9;RARA;ARNT;TP53;TEAD2;CRLF1;USF1
ligand-gated calcium channel activity (GO:0099604)	3/20	0.00169278	0.0737567	GPRIN1;GRIN2C;GRIN2B
organic cation transmembrane transporter activity (GO:0015101)	3/20	0.00169278	0.0737567	SLC22A13;SLC5A7;SLC44A2
disordered domain specific binding (GO:0097718)	3/23	0.00256067	0.0809045	HSP90AA1;TP53;TEAD2
insulin-like growth factor II binding (GO:0031995)	2/7	0.00291787	0.0809045	IGFBP1;IGFBP4
choline transmembrane transporter activity (GO:0015220)	2/7	0.00291787	0.0809045	SLC5A7;SLC44A2
Module 4	Term Occupnacy	P-value	Adjusted P-value	Genes
collagen binding (GO:0005518)	7/52	1.07015e-06	0.000266468	MRC2;LUM;FN1;PCOLCE;TGFBI;PODN;NID2
retinoid binding (GO:0005501)	5/24	4.19536e-06	0.000522322	CRABP2;ALDH1A2;CRABP1;NR2F2;PTGDS
inorganic anion transmembrane transporter activity (GO:0015103)	6/48	1.00373e-05	0.000833098	SLC22A3;SLC22A6;SLC26A2;SLC22A2;SLC26A7;SLC22A8
G-protein coupled receptor activity (GO:0004930)	12/267	2.44991e-05	0.00152507	FZD1;PTGFR;CYSLTR1;LHCGR;SFRP2;FZD2;FRZB;PTGER2;MRGPRF;CELSR1;TSKU;PTGDR
ion antiporter activity (GO:0099516)	4/18	3.10195e-05	0.00154477	SLC26A2;SLC22A6;SLC26A7;SLC22A8
anion transmembrane transporter activity (GO:0008509)	6/62	4.45571e-05	0.00184273	SLC22A3;SLC26A2;SLC22A6;SLC22A2;SLC26A7;SLC22A8
integrin binding (GO:0005178)	7/94	5.66408e-05	0.00184273	COL3A1;SFRP2;NOV;KDR;FN1;WISP1;FBLN5
anion:anion antiporter activity (GO:0015301)	4/21	5.92042e-05	0.00184273	SLC26A2;SLC22A6;SLC26A7;SLC22A8
Wnt-activated receptor activity (GO:0042813)	4/22	7.17733e-05	0.00198573	FZD1;FZD2;SFRP2;FRZB
organic anion transmembrane transporter activity (GO:0008514)	6/70	8.87013e-05	0.00220866	SLC22A3;SLC22A6;SLC26A2;SLC22A2;SLC26A7;SLC22A8
Module 5	Term Occupnacy	P-value	Adjusted P-value	Genes
CoA-ligase activity (GO:0016405)	3/11	2.58654e-05	0.00496615	ACSS3;ACSS1;ACSF2
L-glutamate transmembrane transporter activity (GO:0005313)	3/14	5.63782e-05	0.00541231	SLC25A18;SLC1A3;SLC7A11
acid-thiol ligase activity (GO:0016878)	3/16	8.60431e-05	0.00550676	ACSS3;ACSS1;ACSF2
Wnt-activated receptor activity (GO:0042813)	3/22	0.000231	0.011088	SMO;FZD8;LRP4
PDZ domain binding (GO:0030165)	4/62	0.000378019	0.0145159	SLC9A3R1;SDC2;FZD8;GNG12
high-affinity glutamate transmembrane transporter activity (GO:0005314)	2/7	0.000618248	0.0197839	SLC25A18;SLC1A3
sodium:potassium-exchanging ATPase activity (GO:0005391)	2/11	0.0015961	0.0383064	ATP1A2;ATP1B2
potassium-transporting ATPase activity (GO:0008556)	2/11	0.0015961	0.0383064	ATP1A2;ATP1B2
acidic amino acid transmembrane transporter activity (GO:0015172)	2/13	0.00224736	0.0476413	SLC25A18;SLC1A3
L-amino acid transmembrane transporter activity (GO:0015179)	3/49	0.00248132	0.0476413	SLC25A18;SLC1A3;SLC7A11
Module 6	Term Occupnacy	P-value	Adjusted P-value	Genes
olfactory receptor activity (GO:0004984)	6/311	0.00175227	0.147191	OR9K2;OR52E4;OR8B4;OR2J2;OR5AN1;OR8H3
retinoid binding (GO:0005501)	2/24	0.00432243	0.181542	RBP2;ADH7
alcohol dehydrogenase activity, zinc-dependent (GO:0004024)	1/6	0.0243521	0.194031	ADH7
retinol binding (GO:0019841)	1/6	0.0243521	0.194031	ADH7
LBD domain binding (GO:0050693)	1/6	0.0243521	0.194031	PROX1
protein binding involved in cell-matrix adhesion (GO:0098634)	1/7	0.0283534	0.194031	ITGA10
fatty-acyl-CoA synthase activity (GO:0004321)	1/7	0.0283534	0.194031	ACSM4
queuine tRNA-ribosyltransferase activity (GO:0008479)	1/7	0.0283534	0.194031	PDCL2
transcription factor activity, RNA polymerase II distal enhancer sequence-specific binding (GO:0003705)	2/64	0.0284121	0.194031	PROX1;MYF5
pyrimidine nucleotide-sugar transmembrane transporter activity (GO:0015165)	1/8	0.0323385	0.194031	SLC35D1
Module 7	Term Occupnacy	P-value	Adjusted P-value	Genes
type I interferon receptor binding (GO:0005132)	2/16	0.00148437	0.0875781	IFNA6;IFNA2
cytokine receptor binding (GO:0005126)	3/137	0.0132953	0.351001	IFNA6;IL23R;IFNA2
vascular endothelial growth factor-activated receptor activity (GO:0005021)	1/7	0.024933	0.351001	NRP1
cytokine receptor activity (GO:0004896)	2/73	0.0284964	0.351001	IL23R;CXCR3
semaphorin receptor activity (GO:0017154)	1/11	0.0389042	0.351001	NRP1
caspase binding (GO:0089720)	1/11	0.0389042	0.351001	MAGEA3
lipoprotein transporter activity (GO:0042954)	1/14	0.0492529	0.351001	MIA3
G-protein coupled chemoattractant receptor activity (GO:0001637)	1/15	0.0526779	0.351001	CXCR3
chemokine binding (GO:0019956)	1/17	0.0594916	0.351001	CXCR3
DNA binding, bending (GO:0008301)	1/17	0.0594916	0.351001	TOP2A
Module 8	Term Occupnacy	P-value	Adjusted P-value	Genes
myosin V binding (GO:0031489)	2/15	0.000707656	0.0454177	RAB3A;RAB6B
spectrin binding (GO:0030507)	2/19	0.00114467	0.0454177	PTPRN;ANK1
voltage-gated ion channel activity involved in regulation of postsynaptic membrane potential (GO:1905030)	2/23	0.00168214	0.0454177	SCN1B;SCN1A
voltage-gated sodium channel activity (GO:0005248)	2/23	0.00168214	0.0454177	SCN1B;SCN1A
ubiquitin conjugating enzyme binding (GO:0031624)	2/29	0.0026721	0.0577173	RNF19B;LONRF2
ubiquitin-like protein conjugating enzyme binding (GO:0044390)	2/35	0.00387644	0.0680257	RNF19B;LONRF2
peptidyl-prolyl cis-trans isomerase activity (GO:0003755)	2/38	0.00455688	0.0680257	FKBP8;PPIG
sodium channel activity (GO:0005272)	2/40	0.00503894	0.0680257	SCN1B;SCN1A
myosin binding (GO:0017022)	2/46	0.00661886	0.0794263	RAB3A;RAB6B
transmembrane receptor protein tyrosine kinase activity (GO:0004714)	2/61	0.0114107	0.115572	NTRK2;ERBB4
Module 9	Term Occupnacy	P-value	Adjusted P-value	Genes
kinase binding (GO:0019900)	4/487	0.00447197	0.159258	SREBF1;CCNE2;KIAA1598;RASGRP3
protein binding involved in cell adhesion (GO:0098631)	1/9	0.012532	0.159258	ITGA2
endoribonuclease activity, producing 3'-phosphomonoesters (GO:0016892)	1/9	0.012532	0.159258	RNASE1
diacylglycerol binding (GO:0019992)	1/11	0.0152963	0.159258	RASGRP3
quinone binding (GO:0048038)	1/16	0.0221744	0.159258	HHIP
calmodulin binding (GO:0005516)	2/170	0.0234911	0.159258	RGS2;MARCKSL1
endonuclease activity, active with either ribo- or deoxyribonucleic acids and producing 3'-phosphomonoesters (GO:0016894)	1/18	0.0249126	0.159258	RNASE1
cyclin-dependent protein serine/threonine kinase regulator activity (GO:0016538)	1/21	0.0290061	0.159258	CCNE2
Ras GTPase binding (GO:0017016)	2/193	0.0297085	0.159258	DAAM2;RASGRP3
small GTPase binding (GO:0031267)	2/209	0.0343792	0.159258	DAAM2;RASGRP3
Module 10	Term Occupnacy	P-value	Adjusted P-value	Genes
type I transforming growth factor beta receptor binding (GO:0034713)	1/8	0.00876763	0.150789	ENG
transforming growth factor beta receptor, cytoplasmic mediator activity (GO:0005072)	1/10	0.0109481	0.150789	ENG
activin binding (GO:0048185)	1/12	0.0131239	0.150789	ENG
photoreceptor activity (GO:0009881)	1/16	0.0174619	0.150789	GNAT2
transforming growth factor beta binding (GO:0050431)	1/16	0.0174619	0.150789	ENG
transforming growth factor beta-activated receptor activity (GO:0005024)	1/17	0.0185435	0.150789	ENG
transmembrane receptor protein serine/threonine kinase activity (GO:0004675)	1/17	0.0185435	0.150789	ENG
transcription corepressor activity (GO:0003714)	2/208	0.0216883	0.150789	NANOG;MXD1
transforming growth factor beta receptor binding (GO:0005160)	1/22	0.0239348	0.150789	ENG
G-protein beta/gamma-subunit complex binding (GO:0031683)	1/22	0.0239348	0.150789	GNAT2
Module 11	Term Occupnacy	P-value	Adjusted P-value	Genes
ATPase activity (GO:0016887)	3/203	0.00137614	0.0605503	ABCA2;KIF1C;MYO9B
motor activity (GO:0003774)	2/85	0.00390184	0.0858405	KIF1C;MYO9B
double-stranded telomeric DNA binding (GO:0003691)	1/9	0.00985841	0.105922	XRCC5
nucleoside-triphosphatase activity (GO:0017111)	3/424	0.0108002	0.105922	ABCA2;KIF1C;MYO9B
semaphorin receptor activity (GO:0017154)	1/11	0.0120365	0.105922	PLXNB3
microfilament motor activity (GO:0000146)	1/18	0.0196241	0.133024	MYO9B
protein binding involved in cell-cell adhesion (GO:0098632)	1/21	0.0228588	0.133024	PLXNB3
ADP binding (GO:0043531)	1/23	0.0250096	0.133024	MYO9B
ATP binding (GO:0005524)	2/255	0.0316303	0.133024	ABCA2;MYO9B
ATP-dependent microtubule motor activity, plus-end-directed (GO:0008574)	1/31	0.0335679	0.133024	KIF1C

## Sheet: Sup. Table 7
Sup. Table 7. GO Biological Processes of Overlapped DEGs between Bulk, Excitatory (Ex.) Neurons, and Inhibitory (In.) Neurons
GO Biological Pathway	Term	-LogP	-Log(q-value)	InTerm_InList	Symbols
regulated exocytosis	GO:0045055	25.0922	20.8936	64/798	SERPINA3,ACTN2,ANXA2,C3,C3AR1,C5AR1,CACNB2,CD14,CD44,CDA,CHI3L1,CNN2,CRHBP,DSP,STOM,F13A1,FCER1G,FCGR2A,FPR1,CXCL1,HCK,HGF,HMOX1,IGF1,IL4R,ITGB2,LTF,LYZ,PECAM1,PF4,PPBP,SRGN,PYGL,RAB27B,RNASE2,RNASE3,S100A8,S100A9,S100A11,S100A12,SELL,SLC2A5,SNAP25,SNCA,SYN2,SYT1,TLR2,TYROBP,LAT2,STX11,CDK5R2,FAM3C,LILRB3,CD300A,CD93,RIMS1,CLEC5A,METTL7A,SCG3,PLAC8,TMBIM1,CRISPLD2,HVCN1,SCIN,C1QA,CAMK4,CD74,IL6,I…
synaptic signaling	GO:0099536	21.4346	17.6968	57/741	ADCYAP1,BDNF,CACNB2,CALB1,CDH8,CORT,CRH,CRHBP,EDN1,EGR2,EGR3,EPHA4,FGF12,FGF14,GABRA1,GABRA5,GABRB3,GABRG2,GAD1,GAD2,GLRB,GRIA1,GRIK1,GRIK2,NRG1,HTR5A,MAP1B,PCDH8,PENK,PNOC,SRGN,RAB3B,RGS4,RIT2,CCL2,SLC1A3,SNAP25,SNCA,SST,SYN2,SYT1,TAC1,TYROBP,VGF,YWHAH,PDLIM4,STX11,CARTPT,SV2B,NMU,FAM107A,RIMS1,SLC4A10,MCTP1,SLC32A1,CNTN4,LRRTM1
behavior	GO:0007610	13.4944	10.551	41/609	ADCYAP1,BDNF,CALB1,CAMK4,CCK,CEBPB,CRH,CRHBP,EGR1,EGR2,EPHA4,FGF12,GABRA5,GABRG2,GAD1,GJA1,GLRB,GRIA1,GRIK2,GRP,NRG1,ITGA5,PENK,PTGDS,SLC1A3,SNAP25,SRD5A1,TAC1,TLR2,UCHL1,VIP,ZIC1,NRXN3,CARTPT,NMU,ATP8A2,OXR1,SLC4A10,NMS,NEGR1,LRRTM1,NEFL
cation homeostasis	GO:0055080	13.2117	10.2918	45/739	ADCYAP1,ADM,ANK3,ATP2B2,ATP6V1A,ATP6V1B2,C3AR1,C5AR1,C7,CACNB2,CALB1,CCKBR,CCR5,EDN1,FPR1,GJA1,GNG3,GOT1,GPR4,GRIA1,GRIK2,HMOX1,LTF,MT1A,MT1E,MT1G,MT1H,MT1M,MT1X,MT2A,PDK4,S100A8,S100A9,SNCA,TAC1,SLC30A3,NMU,DMXL2,FAM20A,RAB20,SLC4A10,HAMP,PROK2,CYBRD1,SLC39A12
regulation of secretion	GO:0051046	12.9247	10.1063	45/753	ADCYAP1,CACNB2,CCK,CD14,CD74,CIDEA,CRH,CRHBP,EDN1,ENSA,FCER1G,LRRC32,GJA1,GRP,NRG1,HMOX1,IGF1,IL4R,IL6,ITGB2,KCNC2,SRGN,RAB3B,RAB13,RAB27B,RBP4,S100A8,SNAP25,SNCA,SPP1,SYT1,TAC1,TLR2,TNFRSF1A,VIP,CDK5R2,CARTPT,NMU,CD300A,RIMS1,CLEC5A,RHBDF2,MCTP1,SCIN,RAB3C,S100A12,VGF,SCG2,CBLN4,ADM,GAD1,GAD2,SYN2,STX11,SLC32A1,ADH1A,ADH1B,CRYM,CYP26A1,EGR1,HSD11B2,PCSK1,SRD5A1,YWHAH,SLCO4A1,HSD17B12
cellular response to lipid	GO:0071396	11.948	9.21172	38/590	ADCYAP1,ZFP36L1,CASP1,RUNX1,CD14,CEBPB,CCR5,CRH,CRHBP,EDN1,CXCL1,HCK,HMGCS1,IL6,IL18,LTF,NFKBIA,PAK1,PCK1,PDK4,PENK,PF4,PPBP,CCL2,SPP1,SRD5A1,SSTR1,TLR2,VIM,YWHAH,SPON2,FAM107A,GNG2,GDAP1,DDIT4,LMO3,PLSCR4,HAMP,ADM,C4B,C5AR1,GJA1,S100A8,S100A9,SNCA,TAC1,EGR1,GABRA1,GABRB3,GABRG2,HCN1,TXNIP
regulation of membrane potential	GO:0042391	11.4327	8.7795	32/443	ACTN2,ADCYAP1,ANK3,BDNF,CACNB2,CCK,DSP,EDN1,FGF12,FGF14,GABRA1,GABRA5,GABRB3,GABRG2,GJA1,GLRB,GOT1,GRIA1,GRIK1,GRIK2,KCNC2,KCNJ3,KCNK1,RGS4,SCN8A,TAC1,YWHAH,MLLT11,RIMS1,SCN3B,HCN1,RGS7BP,CBLN4,CRH,CRHBP,PENK,SLC1A3,SLC4A10,ACSL5,SLC6A20,SLC32A1,CEBPB
synapse organization	GO:0050808	10.9925	8.39592	31/433	ADD2,ANK3,BDNF,C1QA,C1QB,C1QC,C3,C5AR1,CACNB2,CDC42,CDH8,EPHA4,GABRA1,GABRB3,GABRG2,GAP43,GLRB,NRG1,LRP4,MAP1B,NEFL,PCDH8,SRGN,ROBO2,SNCA,TLR2,MYOT,CBLN4,LRRTM1,C1QL3,LRTM2,CNTN4,EGR2,EPHA2,TMEFF1,NRXN3,UNC5D
cellular zinc ion homeostasis	GO:0006882	10.8938	8.30797	11/37	MT1A,MT1E,MT1G,MT1H,MT1M,MT1X,MT2A,S100A8,S100A9,SLC30A3,SLC39A12,ALOX5AP,ANK3,C1QA,CD14,CRHBP,CRYAB,EDN1,GOT1,HGF,HMGCS1,HMOX1,IL6,ITPKB,KCNC2,MAP1B,NEFL,TNFRSF11B,PENK,SNCA,SOD2,SYT1,IL18RAP,TXNIP,HAMP,CYBRD1,HVCN1,ATP6V1A,LTF
negative regulation of transport	GO:0051051	10.6042	8.04898	33/505	ACTN2,ADCYAP1,ANK3,APOD,CD74,CIDEA,CRH,CRHBP,CRYAB,EDN1,FGF12,LRRC32,GEM,GJA1,NRG1,HMOX1,MAP1B,SRGN,RGS4,SLN,SNCA,TLR2,TNFRSF1A,VIP,BAG3,CARTPT,GNB5,NMU,CD300A,HAMP,RHBDF2,MCTP1,LRRTM1
regulation of inflammatory response	GO:0050727	13.1324	10.2347	38/540	ADCYAP1,APOD,BCL6,C1QA,C1QB,C1QC,C1R,C1S,C3,C3AR1,C4B,C5AR1,C7,CASP1,CEBPB,FCER1G,GPR4,HCK,CFH,CFHR1,HGF,CFI,IGF1,IL1R1,IL6,IL18,NFKBIA,S100A8,S100A9,S100A12,SNCA,TAC1,TLR2,TNFRSF1A,IL1R2,NUPR1,IL17RB,GPSM3,CD74,CDH13,EDN1,HSPB1,SCG2,KLK5,CCK,CD14,CRH,GJA1,ITGB2,LTF,PAK1,PENK,PRKACB,IL18RAP,CD300A,RUNX1,CDC42,FCGR2A,FCGR3A,FPR1,LAT2,CCL2,IL18R1,HCLS1,HMOX1,FCGR1B
acute inflammatory response	GO:0002526	11.4219	8.7795	23/224	SERPINA3,ADCYAP1,C1QA,C1QB,C1QC,C1R,C1S,C3,C3AR1,C4B,C5AR1,C7,CEBPB,FCER1G,CFH,CFHR1,CFI,IL6,S100A8,TAC1,CD163,NUPR1,HAMP,KLK5,PRKACB,IL1R2,AEBP1,CASP1,PCSK1,SRGN,BCL3,BCL6,CD74,IL1R1,IL4R,IL18,IL18RAP,IL18R1,EBI3,F13A1,TASP1,CAMK4,FCGR1B,LAT2,LILRB3
response to toxic substance	GO:0009636	-12.1816	-9.41427	36/523	ADCYAP1,ALOX5AP,CD14,CDKN1A,CRH,CRHBP,CRYAB,EDN1,EGR1,HGF,HMOX1,IL6,KCNC2,KCNK1,MAP1B,MSX1,MT1A,MT1E,MT1G,MT1H,MT1M,MT1X,MT2A,NEFL,PENK,RBP4,RGS4,S100A8,S100A9,SOD2,SRD5A1,TLR2,IL18RAP,TXNIP,NUPR1,HAMP,SLC1A3,CCR5,HMGCS1,TGFBR3,GNG2
angiogenesis	GO:0001525	10.8627	8.28725	37/611	ADM,ANGPT2,ANXA2,APOD,C3,C3AR1,C5AR1,RUNX1,CDC42,CDH13,CHI3L1,COL8A1,COL8A2,EDN1,EGR3,EPHA2,FOXC1,GPR4,HGF,HMOX1,HSPB1,IL6,IL18,ITGA5,ITGB2,PECAM1,PF4,CCL2,TGFBR3,SCG2,AKT3,ANGPTL4,TNFRSF12A,FBXW7,ADAMTS9,PROK2,APOLD1,ZFP36L1,EGR1,GJA4,MAP2K1,ROBO2,SOD2,CEBPB,GJA1,IGF1,VIP,NUPR1,ATOH8,PXN,RAB13,PTPRR,TAC1,PAK1,PDLIM1,BCL6,CD74,DEFB1,IL1R1,S100A11,PTP4A1,FAM107A,GPSM3
apoptotic signaling pathway	GO:0097190	10.2289	7.70622	36/612	BCL3,BDNF,CASP1,CCK,CD14,CD44,CD74,CDKN1A,CEBPB,CRH,EPHA2,HGF,HMOX1,HSPB1,IGF1,LTBR,MSX1,PF4,SRGN,S100A8,S100A9,SOD2,SST,TNFRSF1A,TPD52L1,TYROBP,YWHAH,SCG2,TNFRSF10B,BAG3,MLLT11,NUPR1,TNFRSF12A,DDIT4,FBXW7,TMBIM1,ADM,BCL6,C1QA,CDC42,DUSP6,EGR1,GRIK2,IL6,ITGB2,GADD45B,CCL2,SNCA,OLFM1,TXNIP,SCIN
negative regulation of cell proliferation	GO:0008285	9.93766	7.45328	41/788	ADCYAP1,ADM,APOD,BCL6,BDNF,CDH13,CDKN1A,CEBPB,LRRC32,GJA1,CXCL1,HMOX1,IL6,MSX1,NELL1,OGN,PAK1,MAP2K1,RBP4,S100A11,CCL2,SOD2,SST,SSTR1,TGFBR3,TLR2,TYROBP,VIP,SCG2,IFITM1,PHF14,DLEC1,CD300A,KIFAP3,NUPR1,ATP8A2,FGFRL1,FBXW7,RASSF5,ATOH8,SCIN

## Sheet: Sup. Table 8
Sup. Table 8. AD and Control Patient Demographic Information
HSB#	Age (Years)	Sex	Neuropathology Diagnosis	Braak & Braak Stage	Structure
3278	81	Female	Alzheimer's Disease	-	BA 10
3342	88	Female	Alzheimer's Disease	-	BA 10
3478	88	Male	Alzheimer's Disease	5	BA 10
3512	76	Male	Alzheimer's Disease	6	BA 10
3530	84	Male	Alzheimer's Disease	5	BA 10
3674	79	Male	Alzheimer's Disease	-	BA 10
3740	88	Female	Normal	N/A	BA 10
3750	77	Male	Normal	N/A	BA 10
3777	84	Male	Normal	N/A	BA 10
5072	83	Male	Normal	N/A	BA 10
4320	87	Male	Normal	N/A	BA 10
5265	80	Male	Normal	N/A	BA 10
